# Supplementary material for: Performance exploration of multi-gene panels of alopecia areata susceptibility and drug-binding targets
Source: Front Physiol. 2025 Mar 27;16:1489907. doi: 10.3389/fphys.2025.1489907 (PMC11983455; doi:10.3389/fphys.2025.1489907)
Supplement: Supplementary file 2 [file Table1.xlsx]

## Sheet: Table S1
Table S1. Characteristics of the samples included in the data analysis
	GEO accession	Patient ID	Gender	Age	Disease status	Skin type	Registry site/ethnicity	Protocol
GSE68801	GSM1681981	AAB-HT002	F	40	AAP	Lesional	Houston	NuGen Ovation Amplification System 2 and Encore Biotin Module. GeneChips were scanned using the Hewlett-Packard GeneArray Scanner 7G3000.
	GSM1681982	AAB-HT003	M	32	AAP	Lesional	Houston
	GSM1681983	AAB-HT006	F	26	AAP	Lesional	Houston
	GSM1681984	AAB-HT002	F	40	AAP	Nonlesional	Houston
	GSM1681985	AAB-HT003	M	32	AAP	Nonlesional	Houston
	GSM1681986	AAB-HT006	F	26	AAP	Nonlesional	Houston
	GSM1681987	AAB-C007	M	33	AU	Lesional	Columbia
	GSM1681988	AAB-HT001	F	48	AT	Lesional	Houston
	GSM1681989	AAB-N-C021	F	46	Normal	Normal	Columbia
	GSM1681990	AAB-N-C022	F	33	Normal	Normal	Columbia
	GSM1681991	AAB-C024	M	35	Normal	Normal	Columbia
	GSM1681992	AAB-N-C025	M	61	Normal	Normal	Columbia
	GSM1681993	AAB-HT010	F	34	AAP.T	Lesional	Houston
	GSM1681994	AAB-HT011	M	26	AAP	Lesional	Houston
	GSM1681995	AAB-HT012	M	26	AAP	Lesional	Houston
	GSM1681996	AAB-HT010	F	34	AAP.T	Nonlesional	Houston
	GSM1681997	AAB-HT011	M	26	AAP	Nonlesional	Houston
	GSM1681998	AAB-HT012	M	26	AAP	Nonlesional	Houston
	GSM1681999	AAB-C013	F	58	AU	Lesional	Columbia
	GSM1682000	AAB-C033	F	38	AU	Lesional	Columbia
	GSM1682001	AAB-C037	F	21	AT	Lesional	Columbia
	GSM1682002	AAB-C043	F	62	AU	Lesional	Columbia
	GSM1682003	AAB-HT041	F	38	AU	Lesional	Houston
	GSM1682004	AAB-N-C026	M	37	Normal	Normal	Columbia
	GSM1682005	AAB-N-C027	F	28	Normal	Normal	Columbia
	GSM1682006	AAB-N-C028	F	38	Normal	Normal	Columbia
	GSM1682007	AAB-N-C029	F	29	Normal	Normal	Columbia
	GSM1682008	AAB-C014	F	32	AAP	Lesional	Columbia
	GSM1682009	AAB-HT017	M	54	AAP.T	Lesional	Houston
	GSM1682010	AAB-HT018	F	36	AAP	Lesional	Houston
	GSM1682011	AAB-C014	F	32	AAP	Nonlesional	Columbia
	GSM1682012	AAB-HT017	M	54	AAP.T	Nonlesional	Houston
	GSM1682013	AAB-HT018	F	36	AAP	Nonlesional	Houston
	GSM1682014	AAB-C047	M	38	AT	Lesional	Columbia
	GSM1682015	AAB-M044	F	33	AU	Lesional	Minnesota
	GSM1682016	AAB-N-C030	F	61	Normal	Normal	Columbia
	GSM1682017	AAB-N-C032	M	49	Normal	Normal	Columbia
	GSM1682018	AAB-N-C034	M	26	Normal	Normal	Columbia
	GSM1682019	AAB-N-C035	F	39	Normal	Normal	Columbia
	GSM1682020	AAB-C020	M	38	AAP.T	Lesional	Columbia
	GSM1682021	AAB-C038	M	55	AAP	Lesional	Columbia
	GSM1682022	AABM046	F	38	AAP	Lesional	Minnesota
	GSM1682023	AAB-C020	M	38	AAP.T	Nonlesional	Columbia
	GSM1682024	AABM046	F	38	AAP	Nonlesional	Minnesota
	GSM1682025	AAB-C048	F	60	AT	Lesional	Columbia
	GSM1682026	AAB-HT050	F	18	AT	Lesional	Houston
	GSM1682027	AAB-M-060	F	67	AU	Lesional	Minnesota
	GSM1682028	AAB-M-061	F	42	AU	Lesional	Minnesota
	GSM1682029	AAB-N-C036	M	23	Normal	Normal	Columbia
	GSM1682030	AAB-N-C039	F	31	Normal	Normal	Columbia
	GSM1682031	AAB-N-C042	M	57	Normal	Normal	Columbia
	GSM1682032	AAB-N-C045	M	26	Normal	Normal	Columbia
	GSM1682033	AAB-C052	F	28	AAP	Lesional	Columbia
	GSM1682034	AAB-C076	F	38	AAP	Lesional	Columbia
	GSM1682035	AAB-M056	F	46	AAP	Lesional	Minnesota
	GSM1682036	AAB-M058	F	29	AAP	Lesional	Minnesota
	GSM1682037	AAB-C052	F	28	AAP	Nonlesional	Columbia
	GSM1682038	AAB-C076	F	38	AAP	Nonlesional	Columbia
	GSM1682039	AAB-M056	F	46	AAP	Nonlesional	Minnesota
	GSM1682040	AAB-M058	F	29	AAP	Nonlesional	Minnesota
	GSM1682041	AAB-HT077	M	23	AU	Lesional	Houston
	GSM1682042	AAB-HT082	F	37	AU	Lesional	Houston
	GSM1682043	AAB-M080	M	63	AU	Lesional	Minnesota
	GSM1682044	AAB-N-C054	F	24	Normal	Normal	Columbia
	GSM1682045	AAB-N-C055	F	26	Normal	Normal	Columbia
	GSM1682046	AAB-N-C059	M	33	Normal	Normal	Columbia
	GSM1682047	AAB-N-C062	F	53	Normal	Normal	Columbia
	GSM1682048	AAB-C083	M	55	AAP	Lesional	Columbia
	GSM1682049	AAB-HT009	F	34	AAP	Lesional	Houston
	GSM1682050	AAB-HT079	M	47	AAP	Lesional	Houston
	GSM1682051	AAB-SF086	F	32	AAP	Lesional	San Francisco
	GSM1682052	AAB-C083	M	55	AAP	Nonlesional	Columbia
	GSM1682053	AAB-HT079	M	47	AAP	Nonlesional	Houston
	GSM1682054	AAB-SF086	F	32	AAP	Nonlesional	San Francisco
	GSM1682055	AAB-C016	M	28	AU	Lesional	Columbia
	GSM1682056	AAB-HT008	F	61	AU	Lesional	Houston
	GSM1682057	AAB-HT091	M	38	AT	Lesional	Houston
	GSM1682058	AAB-SF087	F	37	AU	Lesional	San Francisco
	GSM1682059	AAB-N-C063	F	51	Normal	Normal	Columbia
	GSM1682060	AAB-N-C064	F	32	Normal	Normal	Columbia
	GSM1682061	AAB-N-C065	F	48	Normal	Normal	Columbia
	GSM1682062	AAB-HT103	F	36	AAP	Lesional	Houston
	GSM1682063	AAB-SF078	F	29	AAP.T	Lesional	San Francisco
	GSM1682064	AAB-SF099	F	16	AAP	Lesional	San Francisco
	GSM1682065	AAB-HT103	F	36	AAP	Nonlesional	Houston
	GSM1682066	AAB-SF078	F	29	AAP.T	Nonlesional	San Francisco
	GSM1682067	AAB-SF099	F	16	AAP	Nonlesional	San Francisco
	GSM1682068	AAB-HT096	F	37	AT	Lesional	Houston
	GSM1682069	AAB-M094	F	65	AU	Lesional	Minnesota
	GSM1682070	AAB-SF089	F	41	AU	Lesional	San Francisco
	GSM1682071	AAB-SF090	F	63	AU	Lesional	San Francisco
	GSM1682072	AAB-SF100	F	22	AU	Lesional	San Francisco
	GSM1682073	AAB-N-C069	F	40	Normal	Normal	Columbia
	GSM1682074	AAB-N-C070	F	23	Normal	Normal	Columbia
	GSM1682075	AAB-N-C071	F	51	Normal	Normal	Columbia
	GSM1682076	AAB-N-C072	F	23	Normal	Normal	Columbia
	GSM1682077	AAB-N-C074	F	45	Normal	Normal	Columbia
	GSM1682078	AAB-N-C075	M	36	Normal	Normal	Columbia
	GSM1682079	AAB-N-C085	M	46	Normal	Normal	Columbia
	GSM1682080	AAB-C092	F	53	Normal	Normal	Columbia
	GSM1682081	AAB-M112	M	30	AAP	Lesional	Minnesota
	GSM1682082	AAB-SF104	F	66	AAP	Lesional	San Francisco
	GSM1682083	AAB-SF114	F	38	AAP	Lesional	San Francisco
	GSM1682084	AAB-SF115	F	58	AAP.T	Lesional	San Francisco
	GSM1682085	AAB-M112	M	30	AAP	Nonlesional	Minnesota
	GSM1682086	AAB-SF104	F	66	AAP	Nonlesional	San Francisco
	GSM1682087	AAB-SF114	F	38	AAP	Nonlesional	San Francisco
	GSM1682088	AAB-SF115	F	58	AAP.T	Nonlesional	San Francisco
	GSM1682089	AAB-C109	M	29	AU	Lesional	Columbia
	GSM1682090	AAB-C111	F	59	AU	Lesional	Columbia
	GSM1682091	AAB-HT101	F	41	AU	Lesional	Houston
	GSM1682092	AAB-M110	F	25	AT	Lesional	Minnesota
	GSM1682093	AAB-SF106	M	66	AU	Lesional	San Francisco
	GSM1682094	AAB-SF113	F	47	AU	Lesional	San Francisco
	GSM1682095	AAB-N-C098	F	27	Normal	Normal	Columbia
	GSM1682096	AAB-N-C105	M	31	Normal	Normal	Columbia
	GSM1682097	AAB-N-C107	M	30	Normal	Normal	Columbia
	GSM1682098	AAB-N-C108	F	40	Normal	Normal	Columbia
	GSM1682099	AAB-HT095	M	62	AAP.T	Lesional	Houston
	GSM1682100	AAB-HT095	M	62	AAP.T	Nonlesional	Houston
	GSM1682101	AAB-HT097	F	52	AT	Lesional	Houston
	GSM1682102	AAB-C093	F	27	Normal	NC	Columbia
GSE45512	GSM1105869				AA	Scalp		NuGen Ovation Amplification System 2 and Encore Biotin Module. GeneChips were scanned using the Hewlett-Packard GeneArray Scanner 7G3000.
	GSM1105870				AA	Scalp
	GSM1105871				AA	Scalp
	GSM1105872				AA	Scalp
	GSM1105873				AA	Scalp
	GSM1105874				Normal	Normal
	GSM1105875				Normal	Normal
	GSM1105876				Normal	Normal
	GSM1105877				Normal	Normal
	GSM1105878				Normal	Normal
GSE80342	GSM2124815	NC084	M	43	Normal	Normal	White	NuGen Ovation RNA Amplification V2 system. GeneChips were scanned using the Hewlett-Packard GeneArray Scanner 7G3000.
	GSM2124816	NC098	F	27	Normal	Normal	Asian
	GSM2124817	NC108	F	40	Normal	Normal	Black
	GSM2124818	R01	F	36	AA	persistent patchy	White
	GSM2124819	R02	F	45	AA	persistent patchy	White
	GSM2124820	R03	M	48	AA	persistent patchy	White
	GSM2124821	R04	M	34	AA	persistent patchy	White
	GSM2124822	R05	M	34	AA	persistent patchy	Hispanic
	GSM2124823	R06	F	58	AA	persistent patchy	Hispanic
	GSM2124824	R07	F	35	AA	persistent patchy	Hispanic
	GSM2124825	R08	F	31	AA	persistent patchy	White
	GSM2124826	R09	M	63	AA	severe patchy	White
	GSM2124827	R10	F	60	AA	totalis	White
	GSM2124828	R11	F	62	AA	persistent patchy	Asian
	GSM2124829	R12	M	20	AA	universalis	Black
GSE233960	GSM7438941				AA	Lesional		Illumina NextSeq 500. Cell Ranger software v3.0.1
	GSM7438942				AA	Lesional
	GSM7438943				AA	Lesional
	GSM7438944				AA	Lesional
	GSM7438945				AA	Lesional
	GSM7438946				Normal	Normal
	GSM7438947				Normal	Normal
	GSM7438948				AA	Lesional

## Sheet: Table S2
Table S2. The 51 common differentially expressed genes
baseMean	logFC	lfcSE	Stat	P value	Padj	gene symbol
122.652	1.26258	0.238212	5.30023	1.15656e-07	3.37103e-05	CCL5
78.6242	1.54418	0.338534	4.56138	5.08194e-06	0.0005811	CLEC12A
593.24	1.3457	0.278867	4.82558	1.39595e-06	0.000228031	FCER1G
2041.32	1.25333	0.196072	6.3922	1.63514e-10	4.02488e-07	APOL6
678.644	1.10683	0.225085	4.9174	8.76996e-07	0.000151588	IRF1
1326.31	1.30776	0.308289	4.242	2.21537e-05	0.00156074	STMN2
766.58	1.18815	0.32084	3.70325	0.000212858	0.00722334	PDE4B
947.425	3.34583	0.645745	5.18135	2.2029e-07	5.28162e-05	CXCL9
1282.63	1.14776	0.478876	2.39677	0.0165401	0.109315	IRF8
1208.47	1.04663	0.178409	5.86644	4.45263e-09	3.48359e-06	RARRES3
629.996	1.03797	0.266543	3.8942	9.85223e-05	0.00442128	IL2RG
243.831	1.07132	0.228508	4.68831	2.75467e-06	0.000375672	CD48
1172.86	1.05659	0.212316	4.97652	6.4739e-07	0.000126624	PSMB9
183.969	2.61323	0.68845	3.79582	0.000147158	0.00572645	HBG2///HBG1
505.602	3.93368	0.741009	5.30855	1.10502e-07	3.28523e-05	CXCL10
326.412	2.76192	0.829107	3.3312	0.000864733	0.0181046	MMP12
163.113	1.13402	0.304078	3.72938	0.00019195	0.00682338	EVI2A
480.458	1.01873	0.262603	3.87934	0.00010474	0.00456588	SASH3
421.509	1.00991	0.212636	4.74948	2.03944e-06	0.00030202	MNDA
181.985	1.02513	0.266732	3.8433	0.000121393	0.00501251	LCP2
170.496	1.00194	0.192105	5.21561	1.83215e-07	4.77805e-05	IL2RB
311.531	1.85348	0.342414	5.41297	6.19881e-08	2.09421e-05	GZMA
296.251	1.58465	0.335004	4.73023	2.24262e-06	0.00032683	CD8A
251.052	1.09155	0.323828	3.37077	0.000749575	0.0165564	CD2
263.907	1.18701	0.342142	3.46937	0.000521689	0.0129898	FOLH1B///FOLH1
742.002	1.5402	0.53087	2.90128	0.00371642	0.0447324	UBD///GABBR1
408.229	1.00403	0.36623	2.74152	0.00611553	0.0602036	SLC22A4
1264.05	1.06755	0.338347	3.15518	0.001604	0.0264633	CD1C
230.23	1.13105	0.342893	3.29855	0.00097184	0.0194958	IL15
111.587	1.26824	0.487024	2.60406	0.00921278	0.0772067	ADAMDEC1
177.803	1.25452	0.21203	5.91673	3.2841e-09	2.78042e-06	MICB
271.506	1.1299	0.265092	4.26229	2.02342e-05	0.0014926	TLR3
1237.13	1.64014	0.555556	2.95224	0.00315473	0.0403572	CCL13
306.717	1.36477	0.367508	3.71357	0.000204357	0.00705476	GZMK
157.908	1.70802	0.484865	3.52268	0.000427213	0.0115886	CD1B
123.379	1.30868	0.561724	2.32976	0.0198189	0.121209	GLYAT
301.072	1.08386	0.279576	3.87679	0.000105845	0.00460054	CCR2
382.063	1.09187	0.523466	2.08584	0.0369934	0.173217	GPR171
1112.76	1.03122	0.268247	3.84428	0.000120907	0.00500634	LCP1
5365.38	1.09781	0.308433	3.55933	0.000371808	0.0105476	HLA-DRA
156.607	1.57172	0.27313	5.7545	8.6897e-09	5.38218e-06	GZMB
511.974	1.16506	0.266825	4.36639	1.26317e-05	0.00112804	FCGR2B
226.173	1.26013	0.276666	4.55472	5.24559e-06	0.000590725	EVI2B
155.015	1.31916	0.219324	6.01467	1.80251e-09	1.91387e-06	XCL2///XCL1
333.683	1.11541	0.226744	4.91927	8.68669e-07	0.000151588	SAMD9L
234.464	1.27912	0.216227	5.91562	3.30624e-09	2.78042e-06	EPSTI1
180.216	1.03273	0.302175	3.41766	0.000631624	0.0147627	EOMES
304.575	1.05111	0.155825	6.74545	1.5255e-11	1.13383e-07	GBP4
134.9	1.14657	0.491247	2.33399	0.0195961	0.120737	LOC284825
300.548	1.16945	0.565652	2.06745	0.0386922	0.17684	FAM150B
83.9583	1.70266	0.696938	2.44305	0.0145636	0.10159	LOC100996809///HLA-DRB5///HLA-DRB4///HLA-DRB3///HLA-DRB1

## Sheet: Table S3
Table S3. The enrichment analysis of biological process for the 51 common DEGs
ID	Description	Gene Ratio	Background Ratio	P value	P adjust	Q value	Gene Symbols	Count
GO:0019884	antigen processing and presentation of exogenous antigen	9/52	49/18870	8.34411e-15	8.94514e-12	5.28614e-12	FCER1G/CD1C/CD1B/HLA-DRA/FCGR2B/HLA-DRB5/HLA-DRB4/HLA-DRB3/HLA-DRB1	9
GO:0019882	antigen processing and presentation	11/52	116/18870	1.42666e-14	8.94514e-12	5.28614e-12	FCER1G/CD8A/CD1C/MICB/CD1B/HLA-DRA/FCGR2B/HLA-DRB5/HLA-DRB4/HLA-DRB3/HLA-DRB1	11
GO:0002449	lymphocyte mediated immunity	15/52	368/18870	3.93518e-14	1.47476e-11	8.71513e-12	FCER1G/SASH3/IL2RB/CD8A/CD2/CD1C/MICB/CD1B/CCR2/HLA-DRA/GZMB/FCGR2B/XCL1/HLA-DRB3/HLA-DRB1	15
GO:0002456	T cell mediated immunity	11/52	129/18870	4.70419e-14	1.47476e-11	8.71513e-12	SASH3/CD8A/CD1C/MICB/CD1B/CCR2/HLA-DRA/FCGR2B/XCL1/HLA-DRB3/HLA-DRB1	11
GO:0002443	leukocyte mediated immunity	16/52	466/18870	6.79158e-14	1.70333e-11	1.00658e-11	FCER1G/SASH3/IL2RB/CD8A/CD2/CD1C/MICB/TLR3/CD1B/CCR2/HLA-DRA/GZMB/FCGR2B/XCL1/HLA-DRB3/HLA-DRB1	16
GO:0002709	regulation of T cell mediated immunity	10/52	99/18870	1.30736e-13	2.73238e-11	1.6147e-11	SASH3/CD1C/MICB/CD1B/CCR2/HLA-DRA/FCGR2B/XCL1/HLA-DRB3/HLA-DRB1	10
GO:0050863	regulation of T cell activation	14/52	381/18870	1.30206e-12	2.33255e-10	1.37842e-10	CCL5/IRF1/IL2RG/SASH3/CD2/IL15/CCR2/HLA-DRA/FCGR2B/XCL1/HLA-DRB5/HLA-DRB4/HLA-DRB3/HLA-DRB1	14
GO:0019886	antigen processing and presentation of exogenous peptide antigen via MHC class II	7/52	31/18870	1.98161e-12	3.10618e-10	1.8356e-10	FCER1G/HLA-DRA/FCGR2B/HLA-DRB5/HLA-DRB4/HLA-DRB3/HLA-DRB1	7
GO:0002495	antigen processing and presentation of peptide antigen via MHC class II	7/52	35/18870	5.02531e-12	7.00194e-10	4.1378e-10	FCER1G/HLA-DRA/FCGR2B/HLA-DRB5/HLA-DRB4/HLA-DRB3/HLA-DRB1	7
GO:0002504	antigen processing and presentation of peptide or polysaccharide antigen via MHC class II	7/52	37/18870	7.66183e-12	9.60793e-10	5.67782e-10	FCER1G/HLA-DRA/FCGR2B/HLA-DRB5/HLA-DRB4/HLA-DRB3/HLA-DRB1	7
GO:0002819	regulation of adaptive immune response	11/52	208/18870	9.10881e-12	1.0384e-09	6.13646e-10	IRF1/SASH3/CD1C/MICB/CD1B/CCR2/HLA-DRA/FCGR2B/XCL1/HLA-DRB3/HLA-DRB1	11
GO:0002478	antigen processing and presentation of exogenous peptide antigen	7/52	40/18870	1.37877e-11	1.34317e-09	7.93745e-10	FCER1G/HLA-DRA/FCGR2B/HLA-DRB5/HLA-DRB4/HLA-DRB3/HLA-DRB1	7
GO:0002711	positive regulation of T cell mediated immunity	8/52	69/18870	1.39244e-11	1.34317e-09	7.93745e-10	SASH3/CD1C/MICB/CD1B/HLA-DRA/XCL1/HLA-DRB3/HLA-DRB1	8
GO:0048002	antigen processing and presentation of peptide antigen	8/52	71/18870	1.76439e-11	1.58039e-09	9.33932e-10	FCER1G/MICB/HLA-DRA/FCGR2B/HLA-DRB5/HLA-DRB4/HLA-DRB3/HLA-DRB1	8
GO:0001906	cell killing	11/52	223/18870	1.9365e-11	1.61891e-09	9.56697e-10	GZMA/CD2/CD1C/MICB/CCL13/CD1B/HLA-DRA/GZMB/FCGR2B/XCL1/HLA-DRB1	11
GO:0002460	adaptive immune response based on somatic recombination of immune receptors built from immunoglobulin superfamily domains	13/52	380/18870	2.28023e-11	1.78713e-09	1.05611e-09	FCER1G/SASH3/IL2RB/CD8A/CD1C/MICB/CD1B/CCR2/HLA-DRA/FCGR2B/XCL1/HLA-DRB3/HLA-DRB1	13
GO:1903037	regulation of leukocyte cell-cell adhesion	13/52	382/18870	2.43444e-11	1.79576e-09	1.06121e-09	CCL5/IRF1/IL2RG/SASH3/IL15/CCR2/HLA-DRA/FCGR2B/XCL1/HLA-DRB5/HLA-DRB4/HLA-DRB3/HLA-DRB1	13
GO:1903131	mononuclear cell differentiation	14/52	481/18870	2.95507e-11	2.0587e-09	1.21659e-09	FCER1G/IRF1/IRF8/IL2RG/SASH3/CD8A/CD2/UBD/IL15/CCR2/HLA-DRA/FCGR2B/EOMES/HLA-DRB1	14
GO:0002824	positive regulation of adaptive immune response based on somatic recombination of immune receptors built from immunoglobulin superfamily domains	9/52	124/18870	4.93861e-11	3.25948e-09	1.92619e-09	SASH3/CD1C/MICB/CD1B/CCR2/HLA-DRA/XCL1/HLA-DRB3/HLA-DRB1	9
GO:0046631	alpha-beta T cell activation	10/52	181/18870	5.73448e-11	3.59552e-09	2.12478e-09	IRF1/IL2RG/SASH3/IL15/CCR2/HLA-DRA/XCL1/EOMES/HLA-DRB3/HLA-DRB1	10
GO:0002703	regulation of leukocyte mediated immunity	11/52	249/18870	6.34869e-11	3.79107e-09	2.24034e-09	SASH3/CD1C/MICB/TLR3/CD1B/CCR2/HLA-DRA/FCGR2B/XCL1/HLA-DRB3/HLA-DRB1	11
GO:0050870	positive regulation of T cell activation	11/52	251/18870	6.91738e-11	3.84902e-09	2.27458e-09	CCL5/IL2RG/SASH3/IL15/CCR2/HLA-DRA/XCL1/HLA-DRB5/HLA-DRB4/HLA-DRB3/HLA-DRB1	11
GO:0001914	regulation of T cell mediated cytotoxicity	7/52	50/18870	7.23403e-11	3.84902e-09	2.27458e-09	CD1C/MICB/CD1B/HLA-DRA/FCGR2B/XCL1/HLA-DRB1	7
GO:0002821	positive regulation of adaptive immune response	9/52	130/18870	7.56874e-11	3.84902e-09	2.27458e-09	SASH3/CD1C/MICB/CD1B/CCR2/HLA-DRA/XCL1/HLA-DRB3/HLA-DRB1	9
GO:0007159	leukocyte cell-cell adhesion	13/52	419/18870	7.67349e-11	3.84902e-09	2.27458e-09	CCL5/IRF1/IL2RG/SASH3/IL15/CCR2/HLA-DRA/FCGR2B/XCL1/HLA-DRB5/HLA-DRB4/HLA-DRB3/HLA-DRB1	13
GO:0002706	regulation of lymphocyte mediated immunity	10/52	188/18870	8.34173e-11	4.02328e-09	2.37756e-09	SASH3/CD1C/MICB/CD1B/CCR2/HLA-DRA/FCGR2B/XCL1/HLA-DRB3/HLA-DRB1	10
GO:0030098	lymphocyte differentiation	13/52	429/18870	1.02706e-10	4.7701e-09	2.8189e-09	FCER1G/IRF1/IRF8/IL2RG/SASH3/CD8A/CD2/IL15/CCR2/HLA-DRA/FCGR2B/EOMES/HLA-DRB1	13
GO:0002822	regulation of adaptive immune response based on somatic recombination of immune receptors built from immunoglobulin superfamily domains	10/52	193/18870	1.08047e-10	4.83895e-09	2.85958e-09	SASH3/CD1C/MICB/CD1B/CCR2/HLA-DRA/FCGR2B/XCL1/HLA-DRB3/HLA-DRB1	10
GO:0001909	leukocyte mediated cytotoxicity	9/52	140/18870	1.4747e-10	6.37682e-09	3.76839e-09	CD2/CD1C/MICB/CD1B/HLA-DRA/GZMB/FCGR2B/XCL1/HLA-DRB1	9
GO:0034341	response to type II interferon	9/52	143/18870	1.78374e-10	7.42482e-09	4.38771e-09	CCL5/IRF1/IRF8/UBD/TLR3/CCL13/XCL2/XCL1/GBP4	9
GO:1903039	positive regulation of leukocyte cell-cell adhesion	11/52	275/18870	1.83548e-10	7.42482e-09	4.38771e-09	CCL5/IL2RG/SASH3/IL15/CCR2/HLA-DRA/XCL1/HLA-DRB5/HLA-DRB4/HLA-DRB3/HLA-DRB1	11
GO:0001913	T cell mediated cytotoxicity	7/52	60/18870	2.73919e-10	1.07342e-08	6.34338e-09	CD1C/MICB/CD1B/HLA-DRA/FCGR2B/XCL1/HLA-DRB1	7
GO:0002696	positive regulation of leukocyte activation	12/52	380/18870	3.73891e-10	1.42078e-08	8.39614e-09	CCL5/IL2RG/SASH3/CD2/IL15/CCR2/HLA-DRA/XCL1/HLA-DRB5/HLA-DRB4/HLA-DRB3/HLA-DRB1	12
GO:0030593	neutrophil chemotaxis	8/52	107/18870	5.01569e-10	1.8499e-08	1.0932e-08	CCL5/FCER1G/PDE4B/CXCL9/CXCL10/CCL13/XCL2/XCL1	8
GO:0002399	MHC class II protein complex assembly	5/52	16/18870	5.56809e-10	1.8674e-08	1.10354e-08	HLA-DRA/HLA-DRB5/HLA-DRB4/HLA-DRB3/HLA-DRB1	5
GO:0002503	peptide antigen assembly with MHC class II protein complex	5/52	16/18870	5.56809e-10	1.8674e-08	1.10354e-08	HLA-DRA/HLA-DRB5/HLA-DRB4/HLA-DRB3/HLA-DRB1	5
GO:0010819	regulation of T cell chemotaxis	5/52	16/18870	5.56809e-10	1.8674e-08	1.10354e-08	CCL5/CXCL10/CCR2/XCL2/XCL1	5
GO:0022407	regulation of cell-cell adhesion	13/52	493/18870	5.65878e-10	1.8674e-08	1.10354e-08	CCL5/IRF1/IL2RG/SASH3/IL15/CCR2/HLA-DRA/FCGR2B/XCL1/HLA-DRB5/HLA-DRB4/HLA-DRB3/HLA-DRB1	13
GO:0030217	T cell differentiation	11/52	307/18870	5.90065e-10	1.87595e-08	1.10859e-08	FCER1G/IRF1/IL2RG/SASH3/CD8A/CD2/IL15/CCR2/HLA-DRA/EOMES/HLA-DRB1	11
GO:0050867	positive regulation of cell activation	12/52	396/18870	5.98389e-10	1.87595e-08	1.10859e-08	CCL5/IL2RG/SASH3/CD2/IL15/CCR2/HLA-DRA/XCL1/HLA-DRB5/HLA-DRB4/HLA-DRB3/HLA-DRB1	12
GO:1902105	regulation of leukocyte differentiation	11/52	321/18870	9.44383e-10	2.84575e-08	1.6817e-08	IRF1/IL2RG/SASH3/CD2/IL15/TLR3/CCR2/HLA-DRA/FCGR2B/EVI2B/HLA-DRB1	11
GO:0046634	regulation of alpha-beta T cell activation	8/52	116/18870	9.59462e-10	2.84575e-08	1.6817e-08	IRF1/IL2RG/SASH3/CCR2/HLA-DRA/XCL1/HLA-DRB3/HLA-DRB1	8
GO:0022409	positive regulation of cell-cell adhesion	11/52	322/18870	9.75816e-10	2.84575e-08	1.6817e-08	CCL5/IL2RG/SASH3/IL15/CCR2/HLA-DRA/XCL1/HLA-DRB5/HLA-DRB4/HLA-DRB3/HLA-DRB1	11
GO:0046635	positive regulation of alpha-beta T cell activation	7/52	72/18870	1.01892e-09	2.90391e-08	1.71607e-08	IL2RG/SASH3/CCR2/HLA-DRA/XCL1/HLA-DRB3/HLA-DRB1	7
GO:1903706	regulation of hemopoiesis	12/52	417/18870	1.0761e-09	2.99873e-08	1.7721e-08	IRF1/IL2RG/SASH3/CD2/IL15/TLR3/CCR2/GPR171/HLA-DRA/FCGR2B/EVI2B/HLA-DRB1	12
GO:0001916	positive regulation of T cell mediated cytotoxicity	6/52	40/18870	1.16157e-09	3.07501e-08	1.81718e-08	CD1C/MICB/CD1B/HLA-DRA/XCL1/HLA-DRB1	6
GO:0032609	type II interferon production	8/52	119/18870	1.17704e-09	3.07501e-08	1.81718e-08	PDE4B/IRF8/SASH3/CD2/TLR3/CCR2/XCL1/HLA-DRB1	8
GO:0032649	regulation of type II interferon production	8/52	119/18870	1.17704e-09	3.07501e-08	1.81718e-08	PDE4B/IRF8/SASH3/CD2/TLR3/CCR2/XCL1/HLA-DRB1	8
GO:0071346	cellular response to type II interferon	8/52	120/18870	1.25849e-09	3.16786e-08	1.87205e-08	CCL5/IRF1/IRF8/TLR3/CCL13/XCL2/XCL1/GBP4	8
GO:0051251	positive regulation of lymphocyte activation	11/52	330/18870	1.2631e-09	3.16786e-08	1.87205e-08	CCL5/IL2RG/SASH3/IL15/CCR2/HLA-DRA/XCL1/HLA-DRB5/HLA-DRB4/HLA-DRB3/HLA-DRB1	11

## Sheet: Table S4
Table S4. The top 50 biomarkers in each cell type
gene	p_val	avg_log2FC	pct.1	pct.2	p_val_adj	cluster
PTPRC	0	2.00845	0.926	0.288	0	CD8 T
IL7R	0	2.62671	0.727	0.176	0	CD8 T
LTB	0	1.94127	0.664	0.171	0	CD8 T
STK4	0	1.65959	0.897	0.424	0	CD8 T
CDC42SE2	0	1.68972	0.785	0.371	0	CD8 T
CD96	0	1.8283	0.529	0.134	0	CD8 T
BCL11B	0	1.92617	0.666	0.28	0	CD8 T
CD48	0	1.76253	0.521	0.169	0	CD8 T
CLEC2D	0	1.59435	0.54	0.189	0	CD8 T
TTC39C	0	2.09764	0.615	0.267	0	CD8 T
CNOT6L	0	1.94281	0.661	0.316	0	CD8 T
WIPF1	0	1.6246	0.61	0.286	0	CD8 T
SARAF	0	2.02142	0.921	0.599	0	CD8 T
PPP2R5C	0	1.88987	0.644	0.323	0	CD8 T
TSC22D3	0	1.61235	0.705	0.387	0	CD8 T
MPZL3	0	2.34995	0.427	0.111	0	CD8 T
CEMIP2	0	1.71407	0.615	0.301	0	CD8 T
HIST1H4C	0	1.75594	0.791	0.497	0	CD8 T
CD28	0	1.92339	0.395	0.105	0	CD8 T
IKZF1	0	1.60492	0.445	0.157	0	CD8 T
EVI2B	0	1.66107	0.435	0.157	0	CD8 T
SMCHD1	0	1.73262	0.667	0.396	0	CD8 T
PPP1R2	0	1.61871	0.693	0.426	0	CD8 T
CD6	0	2.139	0.33	0.079	0	CD8 T
GPRIN3	0	2.08241	0.342	0.095	0	CD8 T
BICDL1	0	2.15966	0.393	0.148	0	CD8 T
RCAN3	0	2.29762	0.404	0.16	0	CD8 T
TRAT1	0	2.36213	0.306	0.065	0	CD8 T
RASGRP1	0	1.82218	0.363	0.13	0	CD8 T
PIK3R1	0	1.69008	0.557	0.329	0	CD8 T
CLDND1	0	1.69209	0.695	0.472	0	CD8 T
PARP8	0	2.03339	0.328	0.107	0	CD8 T
EML4	0	1.58944	0.527	0.317	0	CD8 T
CD247	0	1.66325	0.313	0.106	0	CD8 T
GPR174	0	2.05056	0.27	0.069	0	CD8 T
CCDC88C	0	1.82309	0.308	0.115	0	CD8 T
ZC3H12D	0	2.31538	0.251	0.06	0	CD8 T
SLC38A1	0	1.66977	0.418	0.23	0	CD8 T
MGAT4A	0	2.21613	0.286	0.1	0	CD8 T
IKZF3	0	1.70416	0.265	0.083	0	CD8 T
RIPOR2	0	1.85335	0.268	0.088	0	CD8 T
APBB1IP	0	1.80742	0.268	0.089	0	CD8 T
SESN3	0	2.25339	0.384	0.21	0	CD8 T
SYTL3	0	1.70824	0.261	0.092	0	CD8 T
LINC00623	1.19202e-257	1.73158	0.298	0.14	4.36171e-253	CD8 T
MTFP1	8.73237e-235	1.67395	0.259	0.115	3.19526e-230	CD8 T
SFXN1	1.1572e-217	1.6359	0.318	0.173	4.23431e-213	CD8 T
MAPKAPK5-AS1	8.34163e-189	1.69412	0.302	0.171	3.05229e-184	CD8 T
EPB41	1.22663e-185	1.61571	0.288	0.155	4.48834e-181	CD8 T
ZNF433-AS1	2.49602e-161	1.63781	0.251	0.135	9.13318e-157	CD8 T
PTPRC	0	2.14344	0.967	0.33	0	CD4 T
CLEC2D	0	2.55788	0.733	0.193	0	CD4 T
CD2	0	2.48986	0.666	0.15	0	CD4 T
CD96	0	2.54878	0.646	0.15	0	CD4 T
TRBC2	0	2.32253	0.63	0.158	0	CD4 T
TRAC	0	2.2811	0.615	0.152	0	CD4 T
SPOCK2	0	2.40873	0.557	0.12	0	CD4 T
SMAP2	0	2.1505	0.732	0.296	0	CD4 T
CD3D	0	2.62899	0.516	0.099	0	CD4 T
CD3E	0	2.29573	0.526	0.111	0	CD4 T
P2RY10	0	2.15868	0.555	0.154	0	CD4 T
IL2RG	0	2.09043	0.586	0.189	0	CD4 T
RASGRP1	0	2.51654	0.514	0.13	0	CD4 T
JAML	0	2.87846	0.479	0.097	0	CD4 T
TIGIT	0	3.26804	0.438	0.06	0	CD4 T
CD247	0	2.57522	0.477	0.102	0	CD4 T
PCED1B-AS1	0	2.26593	0.486	0.113	0	CD4 T
ICOS	0	2.09581	0.472	0.108	0	CD4 T
SH2D1A	0	2.72591	0.414	0.073	0	CD4 T
TRBC1	0	2.21663	0.455	0.118	0	CD4 T
LCK	0	2.55098	0.415	0.078	0	CD4 T
CD7	0	2.61966	0.433	0.103	0	CD4 T
BATF	0	2.64968	0.412	0.084	0	CD4 T
BICDL1	0	2.06994	0.474	0.157	0	CD4 T
CD6	0	2.26801	0.404	0.088	0	CD4 T
TENT5C	0	2.14503	0.426	0.11	0	CD4 T
PTPN22	0	2.33934	0.378	0.073	0	CD4 T
IKZF3	0	2.20519	0.388	0.083	0	CD4 T
IQGAP2	0	2.13785	0.403	0.108	0	CD4 T
LEPROTL1	0	2.10573	0.491	0.2	0	CD4 T
TNFRSF18	0	2.23399	0.504	0.217	0	CD4 T
CTLA4	0	2.49712	0.34	0.057	0	CD4 T
APBB1IP	0	2.15535	0.368	0.09	0	CD4 T
CD3G	0	2.48448	0.337	0.061	0	CD4 T
DUSP4	0	2.01803	0.424	0.153	0	CD4 T
ITK	0	2.07958	0.336	0.069	0	CD4 T
SYTL3	0	2.12138	0.36	0.093	0	CD4 T
GPR174	0	2.1205	0.337	0.076	0	CD4 T
TRAT1	0	2.07894	0.331	0.079	0	CD4 T
ZNF831	0	2.54101	0.307	0.055	0	CD4 T
IGFLR1	0	2.70717	0.31	0.075	0	CD4 T
TNFRSF4	0	2.22919	0.361	0.131	0	CD4 T
SMC4	0	2.15278	0.405	0.18	0	CD4 T
CD84	0	2.18371	0.275	0.071	0	CD4 T
IKZF2	0	2.5094	0.272	0.074	0	CD4 T
CAMK4	0	2.1347	0.252	0.061	0	CD4 T
SLF1	0	2.05493	0.275	0.085	0	CD4 T
HTATIP2	7.02782e-274	2.39493	0.451	0.254	2.57155e-269	CD4 T
UHRF2	1.68925e-267	2.03779	0.349	0.151	6.18113e-263	CD4 T
PKIA	9.86237e-241	2.2754	0.265	0.098	3.60874e-236	CD4 T
COL1A2	0	5.1317	0.929	0.131	0	Fibroblasts
COL1A1	0	5.28318	0.88	0.103	0	Fibroblasts
COL3A1	0	4.64178	0.856	0.096	0	Fibroblasts
COL6A3	0	4.22739	0.822	0.106	0	Fibroblasts
CXCL12	0	4.92549	0.752	0.091	0	Fibroblasts
HTRA1	0	4.66218	0.735	0.092	0	Fibroblasts
MXRA8	0	4.39194	0.645	0.055	0	Fibroblasts
LAMA2	0	4.79469	0.627	0.049	0	Fibroblasts
PLAC9	0	4.44127	0.652	0.085	0	Fibroblasts
SSPN	0	4.38619	0.598	0.056	0	Fibroblasts
MXRA5	0	5.6325	0.571	0.04	0	Fibroblasts
POSTN	0	4.26469	0.593	0.074	0	Fibroblasts
DKK2	0	4.89198	0.488	0.024	0	Fibroblasts
F10	0	4.57733	0.496	0.039	0	Fibroblasts
ITGBL1	0	4.53511	0.464	0.037	0	Fibroblasts
OLFML3	0	5.2176	0.437	0.02	0	Fibroblasts
COL5A1	0	4.46212	0.449	0.036	0	Fibroblasts
COPZ2	0	4.17808	0.457	0.052	0	Fibroblasts
RUNX1T1	0	4.97651	0.425	0.022	0	Fibroblasts
MMP23B	0	4.42642	0.42	0.031	0	Fibroblasts
PDGFRL	0	4.37975	0.428	0.039	0	Fibroblasts
ANK2	0	4.38478	0.416	0.029	0	Fibroblasts
MIR99AHG	0	4.1911	0.451	0.065	0	Fibroblasts
OGN	0	4.70467	0.421	0.037	0	Fibroblasts
PTGFR	0	5.75777	0.397	0.018	0	Fibroblasts
PCDH18	0	4.27884	0.394	0.027	0	Fibroblasts
OMD	0	5.48779	0.384	0.017	0	Fibroblasts
PI16	0	4.94087	0.392	0.032	0	Fibroblasts
ABCA6	0	4.61019	0.385	0.027	0	Fibroblasts
GLT8D2	0	4.10645	0.369	0.029	0	Fibroblasts
IL11RA	0	4.16399	0.36	0.028	0	Fibroblasts
HMCN1	0	4.13085	0.363	0.034	0	Fibroblasts
FAP	0	4.42771	0.356	0.029	0	Fibroblasts
ISLR	0	5.58112	0.335	0.011	0	Fibroblasts
PODN	0	4.579	0.35	0.026	0	Fibroblasts
GPX8	0	4.77257	0.343	0.02	0	Fibroblasts
ELN	0	4.35919	0.346	0.031	0	Fibroblasts
SVEP1	0	4.16992	0.341	0.032	0	Fibroblasts
MFAP2	0	4.85382	0.323	0.019	0	Fibroblasts
DCLK1	0	4.56043	0.314	0.018	0	Fibroblasts
ABCA8	0	5.55386	0.311	0.017	0	Fibroblasts
TMEM119	0	4.3876	0.311	0.024	0	Fibroblasts
TBX18	0	4.32509	0.306	0.023	0	Fibroblasts
CD248	0	6.42026	0.288	0.005	0	Fibroblasts
STMN2	0	4.20518	0.304	0.036	0	Fibroblasts
OLFML1	0	5.81657	0.274	0.006	0	Fibroblasts
GAS1	0	4.94407	0.305	0.042	0	Fibroblasts
COL6A6	0	4.82422	0.267	0.019	0	Fibroblasts
EMID1	0	4.50679	0.265	0.02	0	Fibroblasts
SFRP2	0	4.60995	0.268	0.027	0	Fibroblasts
MEG3	0	3.59879	0.938	0.14	0	Fibroblasts2
SLC39A14	0	4.05253	0.894	0.108	0	Fibroblasts2
TNFAIP6	0	5.37261	0.9	0.117	0	Fibroblasts2
MMP2	0	3.01175	0.865	0.135	0	Fibroblasts2
SERPINE2	0	5.09848	0.816	0.087	0	Fibroblasts2
PTGES	0	4.9817	0.824	0.106	0	Fibroblasts2
THBS2	0	3.67468	0.789	0.109	0	Fibroblasts2
IGFBP4	0	3.17974	0.874	0.227	0	Fibroblasts2
CDH11	0	3.12628	0.718	0.088	0	Fibroblasts2
TNFAIP2	0	3.68929	0.786	0.158	0	Fibroblasts2
CLMP	0	4.26126	0.679	0.061	0	Fibroblasts2
FGF2	0	4.97039	0.66	0.047	0	Fibroblasts2
MEG8	0	4.06703	0.671	0.065	0	Fibroblasts2
TWIST2	0	3.13116	0.679	0.083	0	Fibroblasts2
MEDAG	0	5.5646	0.634	0.045	0	Fibroblasts2
PDPN	0	4.47013	0.621	0.045	0	Fibroblasts2
DRAM1	0	3.44901	0.64	0.08	0	Fibroblasts2
ABL1	0	3.25224	0.647	0.09	0	Fibroblasts2
CYP1B1	0	3.28933	0.65	0.105	0	Fibroblasts2
BNIP3	0	3.19786	0.719	0.187	0	Fibroblasts2
FST	0	4.26722	0.555	0.055	0	Fibroblasts2
TMEM38B	0	3.20105	0.58	0.087	0	Fibroblasts2
IL6	0	3.78415	0.562	0.074	0	Fibroblasts2
VASN	0	3.41689	0.556	0.068	0	Fibroblasts2
GFPT2	0	4.15514	0.516	0.036	0	Fibroblasts2
LARP6	0	3.19322	0.537	0.068	0	Fibroblasts2
CXCL1	0	3.46887	0.541	0.082	0	Fibroblasts2
ZDHHC9	0	3.71256	0.517	0.059	0	Fibroblasts2
OSMR	0	3.34151	0.524	0.071	0	Fibroblasts2
EDNRB	0	3.11475	0.517	0.08	0	Fibroblasts2
MIR100HG	0	3.0096	0.498	0.064	0	Fibroblasts2
GLIS3	0	3.64548	0.476	0.043	0	Fibroblasts2
SH3PXD2B	0	3.59958	0.485	0.061	0	Fibroblasts2
C17orf58	0	4.4456	0.483	0.062	0	Fibroblasts2
LSS	0	3.38853	0.494	0.076	0	Fibroblasts2
FOSL1	0	3.56309	0.436	0.046	0	Fibroblasts2
SLC39A8	0	3.00591	0.432	0.069	0	Fibroblasts2
CREB5	0	3.06633	0.417	0.069	0	Fibroblasts2
AKR1C1	0	3.69748	0.401	0.065	0	Fibroblasts2
SLC7A2	0	3.30908	0.38	0.046	0	Fibroblasts2
NFATC4	0	3.16594	0.371	0.038	0	Fibroblasts2
ROR2	0	3.47851	0.341	0.03	0	Fibroblasts2
FAM180A	0	3.09649	0.338	0.039	0	Fibroblasts2
TGFB3	0	3.64581	0.322	0.032	0	Fibroblasts2
PAPPA	0	3.9863	0.304	0.026	0	Fibroblasts2
LIF	0	3.58742	0.306	0.032	0	Fibroblasts2
KCNK1	0	3.05838	0.329	0.065	0	Fibroblasts2
NPAS2	0	3.38074	0.303	0.048	0	Fibroblasts2
ADGRD1	0	3.94345	0.268	0.025	0	Fibroblasts2
AKR1C2	0	3.51834	0.267	0.053	0	Fibroblasts2
CD52	0	3.21369	0.68	0.192	0	NK T
CD69	0	3.51127	0.639	0.156	0	NK T
DUSP2	0	3.1213	0.747	0.275	0	NK T
DNAJB1	0	3.40252	0.91	0.505	0	NK T
HSPA1B	0	2.61597	0.904	0.506	0	NK T
HCST	0	2.91209	0.551	0.172	0	NK T
DOK2	0	4.014	0.442	0.063	0	NK T
HSPA6	0	3.58544	0.467	0.106	0	NK T
ARHGDIB	0	2.0587	0.559	0.229	0	NK T
IL32	0	2.33971	0.617	0.292	0	NK T
CORO1A	0	3.25519	0.415	0.09	0	NK T
RAC2	0	2.35905	0.465	0.141	0	NK T
CD3D	0	2.37544	0.435	0.116	0	NK T
CD3E	0	2.25305	0.445	0.128	0	NK T
RGS2	0	2.82587	0.484	0.172	0	NK T
RGS1	0	2.52035	0.467	0.162	0	NK T
HSPH1	0	3.0171	0.783	0.478	0	NK T
ACAP1	0	2.46144	0.461	0.159	0	NK T
HSPA1A	0	2.78113	0.948	0.668	0	NK T
LIME1	0	2.5095	0.402	0.142	0	NK T
TAGAP	0	3.67735	0.305	0.054	0	NK T
CCL5	0	3.25123	0.33	0.081	0	NK T
IFNG	0	5.70149	0.27	0.032	0	NK T
AC044849.1	0	2.98292	0.287	0.062	0	NK T
CD3G	0	2.43845	0.286	0.072	0	NK T
HSP90AA1	0	3.19363	0.969	0.8	0	NK T
HSPA8	0	2.50971	0.906	0.743	0	NK T
HSPD1	0	2.31465	0.789	0.672	0	NK T
UBC	0	2.06193	0.963	0.918	0	NK T
CACYBP	7.67538e-300	2.27694	0.594	0.399	2.8085e-295	NK T
ALOX5AP	8.88673e-295	2.12584	0.33	0.108	3.25174e-290	NK T
ICOS	1.4423e-294	2.1462	0.359	0.126	5.27753e-290	NK T
CCT4	3.8745e-265	2.27571	0.59	0.44	1.41772e-260	NK T
GNG2	2.10198e-252	2.14026	0.34	0.13	7.69135e-248	NK T
DNAJA4	7.43878e-242	3.25381	0.288	0.104	2.72192e-237	NK T
CHORDC1	4.36954e-226	2.46282	0.462	0.268	1.59886e-221	NK T
ZFAND2A	1.48477e-222	3.00621	0.33	0.143	5.43294e-218	NK T
PRMT9	3.51726e-218	2.22084	0.342	0.145	1.287e-213	NK T
PTGER4	1.95257e-213	2.18781	0.406	0.204	7.14464e-209	NK T
EMB	7.96347e-200	2.27817	0.265	0.097	2.91391e-195	NK T
DEDD2	3.31433e-156	2.61851	0.338	0.182	1.21274e-151	NK T
SLC20A1	9.351e-153	2.58341	0.271	0.12	3.42163e-148	NK T
TSPYL2	3.77264e-150	2.19613	0.447	0.297	1.38044e-145	NK T
FKBP4	1.76639e-146	2.57988	0.431	0.3	6.46341e-142	NK T
DNAJB4	5.44051e-132	2.10407	0.372	0.223	1.99074e-127	NK T
SERPINH1	6.5324e-110	2.58433	0.37	0.242	2.39027e-105	NK T
UBE2S	7.94663e-98	2.16872	0.381	0.268	2.90775e-93	NK T
ERN1	2.57483e-76	2.11531	0.315	0.211	9.42157e-72	NK T
UGP2	4.49101e-69	2.05169	0.415	0.349	1.6433e-64	NK T
BAG3	4.2813e-43	2.10917	0.292	0.228	1.56657e-38	NK T
TM4SF1	0	7.18386	0.897	0.048	0	Endothelial
PCAT19	0	9.45727	0.743	0.003	0	Endothelial
CALCRL	0	5.79619	0.748	0.041	0	Endothelial
GNG11	0	4.88297	0.733	0.095	0	Endothelial
ZNF385D	0	7.29032	0.647	0.01	0	Endothelial
MCTP1	0	5.6753	0.669	0.032	0	Endothelial
EMCN	0	6.79022	0.631	0.015	0	Endothelial
ADGRL4	0	8.58004	0.595	0.002	0	Endothelial
PLVAP	0	8.91478	0.596	0.003	0	Endothelial
RCAN1	0	4.93609	0.696	0.109	0	Endothelial
PECAM1	0	6.47009	0.6	0.015	0	Endothelial
ESAM	0	5.71351	0.592	0.016	0	Endothelial
LMO2	0	5.17095	0.607	0.044	0	Endothelial
FLT1	0	5.71406	0.585	0.027	0	Endothelial
SLC9A3R2	0	5.46508	0.573	0.042	0	Endothelial
CCL14	0	8.57812	0.502	0.007	0	Endothelial
RHOJ	0	5.09812	0.496	0.024	0	Endothelial
RALGAPA2	0	4.70265	0.513	0.047	0	Endothelial
SOX18	0	6.5692	0.474	0.01	0	Endothelial
ECSCR	0	8.59055	0.464	0.002	0	Endothelial
STC1	0	5.01393	0.461	0.023	0	Endothelial
SOX17	0	8.71851	0.427	0.001	0	Endothelial
CLDN5	0	9.10323	0.421	0.002	0	Endothelial
ERG	0	6.55121	0.424	0.006	0	Endothelial
NEURL1B	0	5.21806	0.419	0.032	0	Endothelial
CDH5	0	7.86595	0.388	0.003	0	Endothelial
MECOM	0	8.49427	0.385	0.002	0	Endothelial
SERPINE1	0	5.43819	0.43	0.047	0	Endothelial
TM4SF18	0	9.32753	0.382	0.001	0	Endothelial
PODXL	0	6.7363	0.377	0.005	0	Endothelial
C2CD4B	0	7.33213	0.394	0.025	0	Endothelial
HOXD10	0	9.05923	0.368	0.001	0	Endothelial
EGFL7	0	6.43202	0.375	0.012	0	Endothelial
DEPP1	0	5.44548	0.37	0.014	0	Endothelial
ANGPT2	0	6.21626	0.38	0.026	0	Endothelial
SELE	0	10.0755	0.353	0.003	0	Endothelial
CDH13	0	4.81022	0.366	0.023	0	Endothelial
KDR	0	7.70061	0.339	0.003	0	Endothelial
SHANK3	0	6.97609	0.32	0.004	0	Endothelial
VWF	0	8.76678	0.311	0.002	0	Endothelial
MYCT1	0	8.58369	0.309	0.001	0	Endothelial
RAMP2	0	4.90494	0.345	0.037	0	Endothelial
AFAP1L1	0	6.39026	0.312	0.006	0	Endothelial
TIE1	0	7.78863	0.305	0.002	0	Endothelial
ACKR1	0	9.75823	0.304	0.002	0	Endothelial
RAPGEF5	0	4.99677	0.308	0.025	0	Endothelial
FGD5	0	4.74322	0.28	0.016	0	Endothelial
RBP7	0	5.95759	0.29	0.03	0	Endothelial
SHROOM4	0	5.61016	0.267	0.008	0	Endothelial
RND1	0	4.66425	0.263	0.02	0	Endothelial
DSG1	0	6.97124	0.997	0.021	0	Keratinocytes
KRTDAP	0	8.82043	0.991	0.02	0	Keratinocytes
DMKN	0	7.99221	0.999	0.031	0	Keratinocytes
LY6D	0	7.17191	0.982	0.016	0	Keratinocytes
LGALS7B	0	7.36238	0.998	0.032	0	Keratinocytes
KRT1	0	7.80596	0.984	0.02	0	Keratinocytes
SBSN	0	7.06883	0.978	0.015	0	Keratinocytes
RAB25	0	7.29784	0.97	0.014	0	Keratinocytes
KCNK7	0	8.00036	0.953	0.006	0	Keratinocytes
KLK8	0	7.49826	0.945	0.009	0	Keratinocytes
KLK11	0	6.85295	0.915	0.008	0	Keratinocytes
CHP2	0	7.79988	0.891	0.003	0	Keratinocytes
NMU	0	7.2074	0.873	0.005	0	Keratinocytes
DSC1	0	7.26921	0.874	0.007	0	Keratinocytes
PDZK1IP1	0	7.00525	0.874	0.008	0	Keratinocytes
ZNF750	0	7.09369	0.871	0.005	0	Keratinocytes
THEM5	0	8.591	0.849	0.002	0	Keratinocytes
CASP14	0	6.83298	0.85	0.006	0	Keratinocytes
KRT2	0	7.2981	0.813	0.01	0	Keratinocytes
AC092809.4	0	8.19995	0.797	0.003	0	Keratinocytes
RDH12	0	7.82329	0.792	0.003	0	Keratinocytes
BBOX1	0	7.5954	0.789	0.003	0	Keratinocytes
CALML5	0	8.98301	0.756	0.006	0	Keratinocytes
EPHX3	0	6.90197	0.749	0.004	0	Keratinocytes
MUC15	0	7.42308	0.741	0.002	0	Keratinocytes
GJB5	0	7.29905	0.727	0.004	0	Keratinocytes
LY6G6C	0	8.23283	0.72	0.003	0	Keratinocytes
AP003498.2	0	7.1286	0.662	0.003	0	Keratinocytes
SPINK5	0	6.92597	0.653	0.009	0	Keratinocytes
KRT10	0	7.01271	1	0.363	0	Keratinocytes
AC008556.1	0	7.46553	0.615	0.002	0	Keratinocytes
AC006262.2	0	8.0455	0.604	0.002	0	Keratinocytes
AC073210.3	0	7.56912	0.603	0.002	0	Keratinocytes
SMIM5	0	6.67467	0.524	0.002	0	Keratinocytes
AADACL2	0	7.66483	0.506	0.001	0	Keratinocytes
AL033384.1	0	6.84952	0.491	0.002	0	Keratinocytes
GSTA3	0	8.10477	0.461	0.001	0	Keratinocytes
IVL	0	7.12505	0.442	0.001	0	Keratinocytes
FAM25A	0	8.72276	0.442	0.001	0	Keratinocytes
SLC39A2	0	7.99903	0.432	0.001	0	Keratinocytes
AC082651.3	0	6.72525	0.418	0.002	0	Keratinocytes
STX19	0	7.12917	0.41	0.002	0	Keratinocytes
ASPG	0	8.2194	0.406	0.001	0	Keratinocytes
CLCA4	0	7.6802	0.381	0.001	0	Keratinocytes
KLK7	0	7.39323	0.359	0.003	0	Keratinocytes
SDR9C7	0	7.94043	0.335	0	0	Keratinocytes
ACER1	0	7.01938	0.333	0.001	0	Keratinocytes
PYDC1	0	8.18902	0.308	0.001	0	Keratinocytes
SLURP1	0	9.54212	0.296	0.001	0	Keratinocytes
SLURP2	0	7.83997	0.262	0.002	0	Keratinocytes
HLA-DRA	0	6.53308	0.901	0.163	0	Mac/Mono/DCs
HLA-DQA1	0	6.22245	0.795	0.058	0	Mac/Mono/DCs
TYROBP	0	4.92521	0.72	0.03	0	Mac/Mono/DCs
CD83	0	5.46661	0.757	0.082	0	Mac/Mono/DCs
HLA-DRB1	0	4.84885	0.893	0.256	0	Mac/Mono/DCs
HLA-DPA1	0	5.39896	0.766	0.148	0	Mac/Mono/DCs
C15orf48	0	6.47465	0.636	0.029	0	Mac/Mono/DCs
SPI1	0	7.26649	0.608	0.006	0	Mac/Mono/DCs
HLA-DPB1	0	5.4529	0.797	0.211	0	Mac/Mono/DCs
CXCL8	0	6.38177	0.782	0.203	0	Mac/Mono/DCs
HLA-DQB1	0	4.41483	0.693	0.127	0	Mac/Mono/DCs
KYNU	0	6.19324	0.577	0.016	0	Mac/Mono/DCs
LYZ	0	8.49256	0.518	0.006	0	Mac/Mono/DCs
BCL2A1	0	4.417	0.525	0.043	0	Mac/Mono/DCs
CSF2RA	0	7.73021	0.485	0.003	0	Mac/Mono/DCs
CXCL16	0	5.09949	0.535	0.056	0	Mac/Mono/DCs
SLC7A11	0	5.60761	0.508	0.03	0	Mac/Mono/DCs
HLA-DRB5	0	4.552	0.53	0.075	0	Mac/Mono/DCs
MMP9	0	8.16632	0.458	0.013	0	Mac/Mono/DCs
MIR155HG	0	4.40705	0.492	0.05	0	Mac/Mono/DCs
TSPAN33	0	6.64022	0.457	0.016	0	Mac/Mono/DCs
IFI30	0	4.79543	0.486	0.052	0	Mac/Mono/DCs
DAPP1	0	4.87616	0.464	0.057	0	Mac/Mono/DCs
BCAT1	0	5.92742	0.418	0.011	0	Mac/Mono/DCs
EREG	0	7.87191	0.405	0.014	0	Mac/Mono/DCs
SERPINA1	0	8.48933	0.393	0.003	0	Mac/Mono/DCs
LST1	0	5.03216	0.407	0.018	0	Mac/Mono/DCs
CCR7	0	6.69433	0.397	0.013	0	Mac/Mono/DCs
IDO1	0	7.35445	0.384	0.014	0	Mac/Mono/DCs
EPB41L3	0	4.55863	0.39	0.033	0	Mac/Mono/DCs
GPAT3	0	4.73657	0.377	0.026	0	Mac/Mono/DCs
IL4I1	0	6.27993	0.349	0.01	0	Mac/Mono/DCs
PLEK	0	4.87547	0.341	0.015	0	Mac/Mono/DCs
VMO1	0	6.74139	0.335	0.014	0	Mac/Mono/DCs
CIITA	0	5.30105	0.324	0.009	0	Mac/Mono/DCs
MS4A7	0	8.21809	0.311	0.002	0	Mac/Mono/DCs
FCGR2A	0	5.97177	0.317	0.009	0	Mac/Mono/DCs
GPR157	0	4.74708	0.362	0.063	0	Mac/Mono/DCs
IL1RN	0	4.40431	0.366	0.083	0	Mac/Mono/DCs
LAMP3	0	6.44452	0.294	0.011	0	Mac/Mono/DCs
TLR2	0	7.58494	0.289	0.006	0	Mac/Mono/DCs
LGALS2	0	8.42323	0.283	0.002	0	Mac/Mono/DCs
AIF1	0	5.82636	0.272	0.009	0	Mac/Mono/DCs
IL1B	0	8.64332	0.271	0.01	0	Mac/Mono/DCs
HLA-DQA2	0	4.6974	0.273	0.017	0	Mac/Mono/DCs
CFP	0	6.43749	0.253	0.002	0	Mac/Mono/DCs
ITGAX	0	4.52981	0.258	0.008	0	Mac/Mono/DCs
PILRA	0	7.24179	0.251	0.002	0	Mac/Mono/DCs
ITGB8	0	4.59797	0.278	0.034	0	Mac/Mono/DCs
CCL3	0	6.5143	0.265	0.023	0	Mac/Mono/DCs
MCAM	0	5.33532	0.814	0.058	0	DS/VSM
TAGLN	0	6.51921	0.779	0.053	0	DS/VSM
C11orf96	0	3.88427	0.922	0.212	0	DS/VSM
CPE	0	3.93069	0.821	0.154	0	DS/VSM
TPM2	0	5.48651	0.803	0.147	0	DS/VSM
KCNE4	0	6.09235	0.64	0.031	0	DS/VSM
HES4	0	4.00387	0.738	0.168	0	DS/VSM
MYL9	0	5.99601	0.611	0.067	0	DS/VSM
NR2F2	0	4.4459	0.592	0.087	0	DS/VSM
MYH11	0	8.35184	0.486	0.009	0	DS/VSM
MT1A	0	4.07613	0.531	0.057	0	DS/VSM
GJA4	0	7.69192	0.476	0.005	0	DS/VSM
ACTA2	0	7.33222	0.49	0.031	0	DS/VSM
ID4	0	3.91169	0.593	0.138	0	DS/VSM
MYLK	0	5.18523	0.468	0.028	0	DS/VSM
PDGFA	0	4.07968	0.493	0.066	0	DS/VSM
SYNM	0	5.48549	0.446	0.023	0	DS/VSM
ADRA2A	0	7.95859	0.402	0.004	0	DS/VSM
SORBS2	0	6.4441	0.403	0.01	0	DS/VSM
PDLIM3	0	5.9907	0.413	0.022	0	DS/VSM
RRAD	0	4.63108	0.433	0.048	0	DS/VSM
SLC25A4	0	4.99573	0.444	0.065	0	DS/VSM
AVPR1A	0	6.53621	0.379	0.005	0	DS/VSM
NOTCH3	0	4.38756	0.481	0.11	0	DS/VSM
RGS5	0	8.66777	0.374	0.004	0	DS/VSM
MUSTN1	0	6.93084	0.371	0.012	0	DS/VSM
PLN	0	8.68519	0.345	0.002	0	DS/VSM
TINAGL1	0	5.67421	0.361	0.02	0	DS/VSM
ADCY3	0	3.92935	0.395	0.055	0	DS/VSM
CNN1	0	8.4612	0.329	0.002	0	DS/VSM
EFHD1	0	5.02859	0.339	0.017	0	DS/VSM
SRL	0	8.91723	0.313	0.002	0	DS/VSM
CDH6	0	8.30138	0.312	0.002	0	DS/VSM
CLMN	0	5.08997	0.313	0.016	0	DS/VSM
FOXC2	0	6.46694	0.3	0.009	0	DS/VSM
TBX2	0	7.03168	0.292	0.006	0	DS/VSM
SYNPO2	0	6.29409	0.291	0.01	0	DS/VSM
RBM24	0	6.46374	0.272	0.006	0	DS/VSM
TLCD5	0	4.54596	0.288	0.025	0	DS/VSM
LMOD1	0	6.80968	0.269	0.007	0	DS/VSM
RERGL	0	10.6209	0.263	0.001	0	DS/VSM
PDE3A	0	5.17729	0.274	0.014	0	DS/VSM
ENPEP	0	4.10707	0.284	0.029	0	DS/VSM
GUCY1A1	0	5.16463	0.266	0.016	0	DS/VSM
LGI4	0	5.54442	0.262	0.013	0	DS/VSM
KLHL23	0	4.71057	0.266	0.018	0	DS/VSM
ABCC9	0	5.19226	0.261	0.021	0	DS/VSM
RASL11A	0	4.07269	0.261	0.036	0	DS/VSM
CYCS	5.94816e-233	4.07748	0.699	0.446	2.17649e-228	DS/VSM
CMSS1	2.98502e-182	4.11496	0.473	0.213	1.09225e-177	DS/VSM
MIR205HG	0	5.4092	0.769	0.08	0	Epidermis
SFN	0	3.01674	0.745	0.086	0	Epidermis
KRT14	0	6.1449	0.684	0.039	0	Epidermis
S100A14	0	3.18197	0.706	0.083	0	Epidermis
DSC3	0	2.82203	0.7	0.078	0	Epidermis
KRT5	0	5.19554	0.651	0.036	0	Epidermis
S100A2	0	7.63323	0.607	0.053	0	Epidermis
IRF6	0	5.3867	0.494	0.061	0	Epidermis
KRT17	0	4.27816	0.463	0.033	0	Epidermis
TFAP2A	0	3.17545	0.51	0.09	0	Epidermis
COL17A1	0	6.54395	0.421	0.013	0	Epidermis
TACSTD2	0	2.99587	0.483	0.084	0	Epidermis
SERPINB5	0	3.08441	0.462	0.074	0	Epidermis
FHL2	0	4.54182	0.427	0.044	0	Epidermis
DSG3	0	5.24543	0.408	0.036	0	Epidermis
CLDN1	0	3.74569	0.444	0.077	0	Epidermis
DENND2C	0	4.2811	0.421	0.067	0	Epidermis
CXADR	0	3.28515	0.422	0.072	0	Epidermis
DSC2	0	4.38085	0.374	0.034	0	Epidermis
IRX2	0	2.72398	0.454	0.116	0	Epidermis
ITGA2	0	4.05725	0.368	0.037	0	Epidermis
TP63	0	4.17373	0.389	0.063	0	Epidermis
PTPRF	0	3.15768	0.428	0.106	0	Epidermis
CA12	0	3.12318	0.403	0.098	0	Epidermis
MPZL2	0	3.57788	0.343	0.058	0	Epidermis
LAMB3	0	4.13335	0.306	0.03	0	Epidermis
CASZ1	0	3.5087	0.342	0.07	0	Epidermis
FAM83B	0	4.17381	0.322	0.055	0	Epidermis
PATJ	0	3.14741	0.312	0.055	0	Epidermis
S100A9	0	3.39015	0.294	0.038	0	Epidermis
KRT15	0	6.60765	0.253	0.006	0	Epidermis
ITGB4	0	3.27078	0.263	0.021	0	Epidermis
KRT16	0	4.39938	0.26	0.026	0	Epidermis
S100A8	0	3.27489	0.26	0.033	0	Epidermis
MT-CO2	0	2.93685	0.958	0.961	0	Epidermis
EHF	7.76383e-303	3.50948	0.345	0.076	2.84086e-298	Epidermis
DDR1	4.94401e-300	3.38419	0.299	0.057	1.80906e-295	Epidermis
FERMT1	7.33981e-283	3.56277	0.291	0.058	2.68571e-278	Epidermis
PIK3C2G	6.41776e-275	4.14651	0.261	0.048	2.34832e-270	Epidermis
TFAP2C	6.97769e-246	3.01293	0.295	0.065	2.55321e-241	Epidermis
DST	5.10049e-206	2.72347	0.538	0.23	1.86632e-201	Epidermis
PPP1R13L	1.20244e-205	2.77973	0.304	0.078	4.39985e-201	Epidermis
FGD6	1.19587e-202	2.67172	0.253	0.056	4.37581e-198	Epidermis
GJB3	1.34743e-201	2.82468	0.267	0.062	4.93038e-197	Epidermis
SLC2A1	1.4732e-199	3.07221	0.419	0.146	5.3906e-195	Epidermis
ESRP1	8.1616e-191	3.14077	0.254	0.06	2.98641e-186	Epidermis
GRHL1	3.81731e-190	3.42336	0.281	0.074	1.39679e-185	Epidermis
MT-ND6	6.33646e-184	2.89766	0.455	0.176	2.31857e-179	Epidermis
SPINT1	4.13584e-180	2.72889	0.286	0.077	1.51335e-175	Epidermis
SDCBP2	7.01264e-81	2.94742	0.255	0.107	2.56599e-76	Epidermis
TPSB2	0	9.58169	0.912	0.007	0	Mast cells
TPSAB1	0	9.79932	0.854	0.005	0	Mast cells
CPA3	0	9.84099	0.722	0.003	0	Mast cells
HPGD	0	7.90107	0.782	0.073	0	Mast cells
FCER1G	0	4.13908	0.78	0.092	0	Mast cells
HPGDS	0	8.90679	0.625	0.006	0	Mast cells
CTSG	0	9.63671	0.615	0.003	0	Mast cells
IL1RL1	0	6.68487	0.591	0.021	0	Mast cells
KIT	0	5.30756	0.549	0.023	0	Mast cells
HDC	0	8.76012	0.528	0.003	0	Mast cells
GCSAML	0	9.20009	0.488	0.002	0	Mast cells
GATA2	0	5.82631	0.418	0.025	0	Mast cells
ACOT7	0	7.07716	0.437	0.054	0	Mast cells
PRG2	0	9.57027	0.372	0.006	0	Mast cells
SMYD3	0	5.31935	0.421	0.057	0	Mast cells
GALC	0	5.3359	0.414	0.055	0	Mast cells
MS4A2	0	9.41109	0.342	0.001	0	Mast cells
CMA1	0	9.55415	0.336	0.002	0	Mast cells
CALB2	0	8.68866	0.276	0.002	0	Mast cells
NTM	0	6.05546	0.296	0.028	0	Mast cells
VWA5A	0	6.59874	0.286	0.027	0	Mast cells
LGALS3	2.68064e-289	3.24268	0.906	0.583	9.80874e-285	Mast cells
FTH1	5.55587e-286	2.49127	0.996	0.923	2.03295e-281	Mast cells
TYROBP	4.38607e-268	2.49757	0.524	0.113	1.60491e-263	Mast cells
ARHGAP18	1.19114e-254	4.22028	0.387	0.072	4.35848e-250	Mast cells
TESC	8.22381e-253	4.50293	0.26	0.032	3.00918e-248	Mast cells
RAC2	4.35117e-204	2.83728	0.525	0.159	1.59214e-199	Mast cells
CDC42EP3	1.44286e-171	3.13318	0.52	0.183	5.27957e-167	Mast cells
GLUL	3.19045e-149	3.68346	0.594	0.296	1.16742e-144	Mast cells
SEC62	9.19753e-147	2.67689	0.736	0.564	3.36547e-142	Mast cells
PRDX1	1.61708e-145	2.56114	0.757	0.58	5.91707e-141	Mast cells
CAPG	1.14078e-136	3.42733	0.487	0.2	4.17422e-132	Mast cells
LTC4S	1.63521e-122	4.50415	0.257	0.06	5.98341e-118	Mast cells
ACSL4	6.98571e-107	3.2923	0.441	0.191	2.55614e-102	Mast cells
SLC44A1	1.28752e-99	3.28531	0.456	0.217	4.71116e-95	Mast cells
LAT	4.52126e-85	2.65812	0.251	0.072	1.65437e-80	Mast cells
PAK1	2.51259e-83	3.65646	0.264	0.083	9.19381e-79	Mast cells
BACE2	2.60188e-82	2.72865	0.313	0.111	9.52054e-78	Mast cells
C4orf48	9.63731e-79	2.72265	0.364	0.154	3.52639e-74	Mast cells
RASSF5	1.77157e-78	2.68059	0.396	0.181	6.48234e-74	Mast cells
SELENOK	2.42608e-78	3.04353	0.708	0.639	8.87727e-74	Mast cells
GPR65	2.86374e-78	2.72983	0.27	0.087	1.04787e-73	Mast cells
RAB38	5.87031e-74	3.5097	0.266	0.092	2.14801e-69	Mast cells
COX17	4.70846e-73	2.51622	0.488	0.297	1.72287e-68	Mast cells
SGK1	6.42204e-73	2.77627	0.446	0.234	2.34989e-68	Mast cells
GNPTAB	5.28285e-72	3.04598	0.339	0.144	1.93305e-67	Mast cells
ASAH1	5.01911e-60	2.72497	0.391	0.212	1.83654e-55	Mast cells
SERPINB1	2.22339e-32	2.4974	0.297	0.169	8.13562e-28	Mast cells
CKLF	9.43824e-29	2.54317	0.255	0.139	3.45355e-24	Mast cells
DNAJC19	5.49383e-16	2.62977	0.26	0.186	2.01025e-11	Mast cells
MLANA	0	11.479	0.804	0.002	0	Melanocytes
DCT	0	11.2961	0.79	0.003	0	Melanocytes
PMEL	0	10.2542	0.777	0.018	0	Melanocytes
CAPN3	0	8.34316	0.734	0.01	0	Melanocytes
TYRP1	0	11.3534	0.687	0.003	0	Melanocytes
KIT	0	5.40868	0.684	0.02	0	Melanocytes
GCNT2	0	6.3567	0.539	0.016	0	Melanocytes
QPCT	0	6.29148	0.555	0.041	0	Melanocytes
PLP1	0	6.45835	0.527	0.024	0	Melanocytes
NSG1	0	4.25333	0.589	0.088	0	Melanocytes
GPM6B	0	4.703	0.581	0.083	0	Melanocytes
FMN1	0	6.54564	0.498	0.018	0	Melanocytes
MITF	0	5.0103	0.555	0.082	0	Melanocytes
TRPM1	0	11.238	0.47	0.001	0	Melanocytes
TUBB2B	0	4.60399	0.513	0.046	0	Melanocytes
SNCA	0	5.55174	0.487	0.022	0	Melanocytes
PLXNC1	0	4.91861	0.449	0.032	0	Melanocytes
MFSD12	0	4.55951	0.483	0.091	0	Melanocytes
OSTM1	0	4.24819	0.454	0.075	0	Melanocytes
GMPR	0	6.50644	0.386	0.012	0	Melanocytes
SOX10	0	9.76084	0.375	0.001	0	Melanocytes
TEX41	0	5.48895	0.382	0.014	0	Melanocytes
SLC24A5	0	10.6347	0.362	0.001	0	Melanocytes
TYR	0	10.9338	0.355	0.001	0	Melanocytes
CHCHD6	0	5.44412	0.399	0.06	0	Melanocytes
MIA	0	8.5288	0.342	0.003	0	Melanocytes
SLC1A4	0	4.32651	0.369	0.036	0	Melanocytes
SLCO4A1-AS1	0	9.45568	0.33	0.001	0	Melanocytes
PAX3	0	9.18469	0.328	0.002	0	Melanocytes
GPR143	0	10.1144	0.328	0.002	0	Melanocytes
MLPH	0	5.31489	0.332	0.009	0	Melanocytes
S100A1	0	9.99469	0.322	0.002	0	Melanocytes
CABLES1	0	5.32218	0.336	0.026	0	Melanocytes
SLC7A8	0	4.21633	0.354	0.046	0	Melanocytes
CDH3	0	5.88625	0.299	0.014	0	Melanocytes
MCOLN3	0	7.4726	0.279	0.003	0	Melanocytes
HACD1	0	4.45054	0.293	0.021	0	Melanocytes
AIF1L	0	5.22357	0.28	0.014	0	Melanocytes
LZTS1	0	5.04126	0.276	0.011	0	Melanocytes
VEPH1	0	10.0031	0.258	0.001	0	Melanocytes
MOK	0	4.81946	0.276	0.021	0	Melanocytes
LSAMP	0	4.83799	0.277	0.025	0	Melanocytes
TFAP2B	0	7.58043	0.259	0.009	0	Melanocytes
BCAN	0	8.37682	0.25	0.002	0	Melanocytes
STXBP6	0	4.23241	0.255	0.018	0	Melanocytes
FRZB	0	4.94113	0.251	0.015	0	Melanocytes
GPR155	2.66317e-200	4.31924	0.304	0.054	9.74482e-196	Melanocytes
ERBB3	6.16389e-196	4.40042	0.328	0.064	2.25543e-191	Melanocytes
ZNF749	4.36883e-167	4.08769	0.3	0.062	1.5986e-162	Melanocytes
CYB561A3	8.25758e-165	4.36293	0.343	0.083	3.02153e-160	Melanocytes
MKI67	0	6.21977	0.735	0.014	0	Proliferating
PCLAF	0	6.01465	0.721	0.019	0	Proliferating
UBE2C	0	6.91826	0.66	0.009	0	Proliferating
CENPF	0	4.91339	0.647	0.025	0	Proliferating
TOP2A	0	5.65847	0.633	0.019	0	Proliferating
TPX2	0	5.17908	0.605	0.02	0	Proliferating
ASPM	0	6.13739	0.581	0.012	0	Proliferating
HIST1H1B	0	5.51795	0.567	0.013	0	Proliferating
CDK1	0	5.01031	0.567	0.022	0	Proliferating
TYMS	0	5.5567	0.544	0.022	0	Proliferating
RRM2	0	6.62962	0.526	0.007	0	Proliferating
CDT1	0	5.46131	0.498	0.016	0	Proliferating
MAD2L1	0	4.53354	0.502	0.027	0	Proliferating
AURKB	0	6.49201	0.451	0.006	0	Proliferating
CDCA5	0	7.28626	0.442	0.005	0	Proliferating
KNL1	0	5.96295	0.442	0.007	0	Proliferating
CLSPN	0	4.60143	0.428	0.016	0	Proliferating
RAD51AP1	0	6.29783	0.419	0.007	0	Proliferating
BIRC5	0	6.12671	0.409	0.007	0	Proliferating
HIST1H3B	0	5.80255	0.405	0.007	0	Proliferating
DLGAP5	0	6.73837	0.391	0.004	0	Proliferating
CDKN3	0	5.32121	0.391	0.012	0	Proliferating
NUF2	0	6.10175	0.381	0.007	0	Proliferating
CCNA2	0	5.39393	0.363	0.008	0	Proliferating
KIFC1	0	5.19281	0.358	0.008	0	Proliferating
HJURP	0	6.41943	0.353	0.004	0	Proliferating
CEP55	0	5.01386	0.358	0.01	0	Proliferating
GTSE1	0	6.53176	0.353	0.005	0	Proliferating
MND1	0	5.63079	0.33	0.007	0	Proliferating
KIF23	0	4.59079	0.33	0.014	0	Proliferating
CKAP2L	0	5.66639	0.321	0.006	0	Proliferating
CDC20	0	5.46068	0.321	0.007	0	Proliferating
BUB1B	0	5.70978	0.316	0.006	0	Proliferating
CCNB2	0	5.94113	0.307	0.008	0	Proliferating
PRR11	0	4.90167	0.307	0.009	0	Proliferating
FOXM1	0	5.18928	0.302	0.007	0	Proliferating
DIAPH3	0	5.80576	0.298	0.006	0	Proliferating
CDCA8	0	5.22338	0.298	0.007	0	Proliferating
HMMR	0	5.44646	0.298	0.009	0	Proliferating
NCAPG	0	4.58481	0.298	0.01	0	Proliferating
MELK	0	4.94458	0.274	0.007	0	Proliferating
TROAP	0	6.48709	0.27	0.005	0	Proliferating
MYBL2	0	5.99971	0.26	0.004	0	Proliferating
ZWINT	1.62937e-296	5.1762	0.298	0.012	5.96205e-292	Proliferating
TK1	3.8865e-294	4.73955	0.288	0.011	1.42211e-289	Proliferating
UBE2T	2.78031e-277	4.58628	0.442	0.028	1.01734e-272	Proliferating
FANCI	4.70095e-260	4.47562	0.321	0.015	1.72012e-255	Proliferating
ANLN	5.08961e-253	4.54702	0.284	0.012	1.86234e-248	Proliferating
CENPM	4.14289e-223	4.60586	0.288	0.015	1.51593e-218	Proliferating
SGO2	9.25699e-223	4.38372	0.34	0.02	3.38723e-218	Proliferating

## Sheet: Table S5
Table S5. Drug binding pockets information
Gene symbol	PDB_id	cav_id	drug_score	volume	nb_asph	inter_chain	apol_asph_proportion	mean_asph_radius	as_density	mean_asph_solv_acc	mean_loc_hyd_dens	flex	hydrophobicity_score	volume_score	charge_score	polarity_score	a0_apol	a0_pol	af_apol	af_pol	n_abpa	ala	cys	asp	glu	phe	gly	his	ile	lys	leu	met	asn	pro	gln	arg	ser	thr	val	trp	tyr	chain_1_type	chain_2_type	num_res_chain_1	num_res_chain_2	lig_het_tag	name_chain_1	name_chain_2
CCL5	1U4L	1	0.4793	363	27	0	0.4444	4.0124	3.5186	0.5673	10.3333	0.4015	3	5	4	5	77.2882	23.904	47.7836	31.696	3	0	2	0	0	0	0	0	0	1	0	1	1	0	0	1	0	1	0	0	0	0	0	66	66	NULL	A	A
CCL5	1U4L	2	0.0075	154.543	18	0	0.4444	3.7842	2.3165	0.5154	7	0.6339	14.8	5	1	3	26.5678	31.4706	15.2908	47.4313	1	0	1	1	0	0	0	0	0	0	1	0	0	0	0	1	0	0	0	1	0	0	0	64	64	NULL	B	B
CCL5	1U4L	3	0.0024	278.135	17	0	0.2353	3.9607	3.3774	0.5873	3	0.2191	7.1111	2.8889	0	4	53.1356	28.9515	51.6063	24.3458	3	1	0	0	0	1	0	0	1	0	0	0	0	0	0	2	2	1	0	1	0	0	0	64	64	NULL	B	B
CCL5	1U4L	4	0.1526	177.295	15	0	0.6667	3.7707	1.8397	0.5508	9	0.5267	-6	5.4	4	5	32.606	12.0073	17.2021	7.0686	3	0	2	0	0	0	0	0	0	1	0	0	1	0	0	0	0	1	0	0	0	0	0	64	64	NULL	B	B
CCL5	1U4L	5	0.1226	222.139	18	1	0.5556	4.003	2.1654	0.6392	9	0.3893	37	4.4286	0	3	57.9662	12.9682	45.8723	14.0527	3	1	1	0	1	1	0	0	0	0	1	0	0	0	0	0	0	0	0	1	1	0	0	64	66	NULL	B	A
CD2	1HNF	1	0.0582	544.066	48	0	0.1875	3.8694	5.5084	0.5505	6.8889	0.4665	1.3333	4.1667	0	10	74.873	93.0085	38.2269	101.481	6	1	0	2	1	0	1	1	1	0	0	0	2	0	0	0	0	1	1	1	0	0	0	178	178	NULL	A	A
CD2	1HNF	2	0.0006	320.872	18	0	0.2222	3.8641	3.5579	0.5661	3	0.389	5.25	4	1	5	35.0212	48.2157	36.3156	64.3706	1	0	0	0	0	0	0	1	0	0	1	0	2	0	0	1	2	0	0	0	1	0	0	178	178	NULL	A	A
CD2	1HNF	3	0.08	216.977	18	0	0.5	4.0025	2.1725	0.6876	8	0.5288	14.1667	2.8333	0	3	38.6441	16.1383	36.3156	13.9119	2	0	0	0	0	1	0	0	0	0	0	1	0	0	0	1	3	0	0	0	0	0	0	178	178	NULL	A	A
CD2	1HNF	4	0.0004	247.305	16	0	0.125	3.8549	3.4781	0.5927	1	0.5615	25.8333	4.1667	0	3	35.0212	48.4591	19.1134	36.7158	4	1	0	1	0	0	0	1	0	0	1	1	1	0	0	0	0	0	0	0	0	0	0	178	178	NULL	A	A
CD2	1HNF	5	0.0001	172.508	19	0	0	3.8112	2.1732	0.5633	0	0.4589	15.8333	4.1667	0	4	27.7754	37.8551	3.8227	52.7046	2	0	1	1	0	0	0	1	0	0	0	1	0	0	0	0	1	0	0	0	1	0	0	178	178	NULL	A	A
CD2	1HNF	6	0.0016	174.411	17	0	0.2353	3.9988	1.3602	0.7133	3	0.1474	26.2	3.8	0	5	25.3602	20.3799	22.9361	12.1729	4	0	0	0	0	0	0	0	0	0	0	0	0	0	0	0	1	3	1	0	0	0	0	178	178	NULL	A	A
CD2	1HNF	7	0.0006	245.75	16	0	0.25	3.967	2.3131	0.6063	3	0.304	24.4286	4	-1	5	33.8136	49.2871	17.2021	48.6916	3	0	0	0	0	0	2	1	0	0	1	1	0	0	0	0	0	2	0	0	0	0	0	178	178	NULL	A	A
CD2	1HNF	8	0.1211	305.053	19	0	0.5263	3.9721	3.0346	0.4517	9	0.4903	-1.6	4.6	1	4	70.5174	43.1239	50.2906	38.4548	4	0	0	0	0	0	0	1	0	0	0	0	2	1	0	0	1	0	0	0	0	0	0	178	178	NULL	A	A
IL2RB	2B5I	1	0.0011	326.613	19	0	0.1579	3.8278	4.5177	0.7056	2	0.4611	6.1429	3.8571	0	5	37.4365	39.9538	40.1382	40.3064	6	0	0	3	0	0	0	0	0	0	0	1	0	0	0	1	0	1	0	1	0	0	0	127	127	NULL	A	A
IL2RB	2B5I	2	0.2549	399.865	28	1	0.75	3.9725	4.7341	0.5654	16.5714	0.2195	45	4.6364	0	5	73.982	27.052	63.0744	19.3541	5	0	0	1	0	1	0	1	0	0	0	2	1	0	2	0	1	0	0	1	1	0	0	190	127	NULL	C	A
IL2RB	2B5I	3	0.0032	334.962	21	0	0.381	3.847	3.9652	0.5792	6.25	0.368	10.1429	3.8571	0	4	45.8899	31.2493	36.3156	34.8923	4	0	0	2	0	0	0	1	0	1	1	1	0	0	0	1	0	0	0	0	0	0	0	190	190	NULL	C	C
IL2RB	2B5I	4	0.0004	371.496	34	1	0.0588	3.8818	4.6658	0.4717	1	0.2502	-0.5385	3.6923	1	10	48.3051	55.1534	24.8475	56.0699	9	0	0	4	0	0	3	0	0	0	1	1	1	0	0	1	1	1	0	0	0	0	0	190	127	NULL	C	A
IL2RB	2B5I	5	0.0004	66.7065	18	0	0.2222	3.6558	0.8245	0.4884	3	0.257	12.75	4.625	-2	6	2.4153	6.4509	0	0	6	1	1	1	0	0	0	3	0	0	1	0	0	0	0	0	0	0	1	0	0	0	0	164	164	NULL	D	D
IL2RB	2B5I	6	0.0009	88.7665	18	1	0.3333	3.7647	1.0783	0.4688	5	0.2135	9.9	4.5	1	7	7.2458	8.6159	0	0	4	0	1	1	1	0	0	1	0	2	0	2	0	0	0	1	0	0	0	1	0	0	0	201	190	NULL	B	C
IL2RB	2B5I	7	0.0552	551.945	69	1	0.2899	3.8685	5.7534	0.4694	19	0.2603	10.2353	4.5294	-2	12	89.3645	82.8785	53.5177	78.8175	9	0	1	1	2	0	2	3	0	0	1	1	2	0	2	0	0	1	0	0	1	0	0	201	127	NULL	B	A
IL2RB	2B5I	8	0.0019	248.129	21	0	0.3333	3.8176	3.2612	0.5699	6	0.3286	18.375	4.75	1	6	32.606	35.8229	17.2021	26.3945	7	1	1	0	0	0	0	1	0	1	0	0	0	0	0	1	1	0	2	0	0	0	0	190	190	NULL	C	C
IL2RB	2B5I	9	0.0007	331.455	40	1	0.1	3.6698	4.3286	0.3637	1.5	0.1531	14.7143	4.4286	-1	11	37.5948	72.4074	5.734	31.6678	8	0	1	1	1	1	1	1	0	0	0	1	0	0	0	1	1	2	1	2	0	0	0	201	190	NULL	B	C
IL2RB	2B5I	10	0.6354	915.387	94	1	0.4681	3.8972	7.659	0.5006	24	0.3631	38.0952	4.5714	4	13	160.931	94.8195	82.1878	105.015	13	0	0	1	0	1	2	1	0	4	1	4	1	0	2	0	1	1	0	2	0	0	0	201	127	NULL	B	A
IL2RB	2B5I	11	0.0067	624.349	39	1	0.3333	4.0009	6.4154	0.5063	7.3846	0.3367	14.2857	4.4286	2	9	88.1569	77.4327	74.5425	80.2186	6	1	2	0	1	1	0	1	1	0	1	0	2	0	1	0	1	1	0	1	0	0	0	164	127	NULL	D	A
IL2RB	2B5I	12	0.0008	138.42	17	0	0.3529	3.8412	2.0331	0.4779	5	0.2779	6.5714	3.1429	0	3	19.3221	29.1507	19.1134	14.0245	4	1	0	1	0	0	2	0	1	0	1	0	0	0	0	1	0	0	0	0	0	0	0	201	201	NULL	B	B
IL2RB	2B5I	13	0.0027	207.176	18	0	0.5556	3.6719	3.4123	0.5173	9	0.4045	12.5	4.3333	0	4	30.1907	51.0446	21.0248	49.0858	4	0	0	0	0	0	0	2	0	1	0	0	1	0	0	0	0	0	0	0	2	0	0	164	164	NULL	D	D
IL2RB	2B5I	14	0	402.719	23	0	0	4.0528	4.3178	0.6431	0	0.3804	0.375	3.75	-1	7	31.3983	79.4207	28.6702	87.0056	3	0	0	0	0	0	2	1	0	0	0	0	0	0	0	1	2	1	1	0	0	0	0	190	190	NULL	C	C
IL2RB	2B5I	15	0.0015	338.35	23	0	0.3913	3.7378	3.1422	0.5613	8	0.2108	14.625	3.875	0	5	36.2288	48.3706	32.4929	43.5309	4	1	0	0	0	0	1	1	0	1	0	1	0	0	0	1	1	0	0	1	0	0	0	201	201	NULL	B	B
IL2RB	2B5I	16	0.0025	232.79	24	0	0.375	3.935	2.6311	0.5778	8	0.1464	26.5714	3.8571	0	2	44.6822	30.2443	36.3156	20.9805	5	0	0	0	0	0	1	0	0	0	1	2	0	0	0	2	1	0	0	0	0	0	0	201	201	NULL	B	B
IL2RB	2B5I	17	0.0038	347.759	19	0	0.3158	4.0256	3.9702	0.651	5	0.5022	-26	4.2222	-1	7	67.6272	37.7445	80.2765	20.896	7	0	2	0	1	0	1	2	0	0	0	0	0	0	0	2	0	1	0	0	0	0	0	190	190	NULL	C	C
IL2RB	2B5I	18	0.0018	189.025	23	0	0.3478	3.9707	1.7752	0.5151	7	0.3099	2.375	5.125	2	8	16.9068	43.2567	9.5567	29.788	5	0	0	1	0	0	1	1	0	1	0	0	2	0	0	0	0	0	0	2	0	0	0	190	190	NULL	C	C
IL2RB	2B5I	19	0.0001	295.298	19	0	0.1053	4.1903	2.6104	0.5672	1	0.3439	16.1667	3.3333	-2	3	39.8517	37.5011	40.1382	52.1695	1	0	0	0	0	1	0	2	1	0	0	1	0	0	0	0	0	1	0	0	0	0	0	164	164	NULL	D	D
IL2RB	2B5I	20	0.0051	405.555	33	1	0.303	3.901	4.9382	0.4162	7.8	0.4106	-2.4167	3.9167	2	8	71.2501	72.164	34.4042	52.3948	5	0	0	1	1	0	1	0	1	0	0	1	3	1	0	1	1	1	0	0	0	0	0	127	164	NULL	A	D
IL2RB	2B5I	21	0.0005	318.809	25	1	0.24	3.9117	3.2615	0.4467	5	0.5219	11.7778	4.1111	-1	7	48.3051	49.4863	17.2021	48.8324	5	1	1	0	1	1	0	1	0	0	0	0	0	0	0	0	2	0	0	2	0	0	0	164	127	NULL	D	A
IL2RB	2B5I	22	0.0684	551.915	38	1	0.4474	4.0423	4.5627	0.4582	16	0.3004	4.2222	5	0	8	78.4958	63.5923	87.9219	54.2183	3	0	1	0	1	0	1	2	0	1	0	1	1	0	0	0	0	0	1	0	0	0	0	190	201	NULL	C	B
IL2RB	2B5I	23	0.0001	286.62	19	0	0.1579	4.053	2.4274	0.7213	2	0.3431	18.3333	6.1667	2	5	33.8136	42.2295	24.8475	54.5281	3	0	2	0	0	0	1	0	0	0	0	0	0	0	0	1	0	0	2	0	0	0	0	201	201	NULL	B	B
IL2RB	2B5I	24	0.074	389.351	50	0	0.36	3.8428	3.9969	0.4435	17	0.4331	-1.9167	3.1667	-2	10	50.7204	87.098	49.695	50.4869	10	0	0	0	0	0	2	2	0	0	1	0	0	0	0	1	4	2	0	0	0	0	0	190	190	NULL	C	C
IL2RB	2B5I	25	0.0004	265.578	16	0	0.25	4.0134	2.8592	0.6292	3	0.3841	25.875	3.375	-1	2	49.5128	36.7837	34.4042	40.3909	3	1	0	1	0	2	0	1	0	0	0	1	0	0	0	1	0	0	0	0	1	0	0	201	201	NULL	B	B
IL2RB	2B5I	26	0.0014	317.032	19	0	0.3158	3.8523	2.9073	0.5608	5	0.3545	41.7778	4.4444	0	5	27.7754	62.4544	19.1135	47.0934	7	1	0	0	0	0	3	0	0	0	1	0	0	1	1	0	1	0	1	0	0	0	0	201	201	NULL	B	B
IL2RB	2B5I	27	0.0007	265.19	15	0	0.6	4.2126	2.1266	0.5555	8	0.2845	41.7778	4.3333	0	4	38.6441	31.2715	36.3156	49.0577	3	0	0	0	0	1	2	1	0	1	0	2	0	0	1	0	0	0	0	0	1	0	0	190	190	NULL	C	C
IL2RB	2B5I	28	0.0004	211.851	18	0	0.3889	4.1134	2.0271	0.4931	6	0.2527	35.2857	5.2857	0	3	32.606	37.5011	28.6702	39.9966	1	0	1	0	1	0	0	0	0	0	1	0	0	0	2	1	0	0	0	1	0	0	0	164	164	NULL	D	D
IL2RB	2B5I	29	0.0013	271.951	16	0	0.375	3.8953	2.67	0.6547	5	0.4105	-0.125	4	0	5	55.5509	29.04	59.2517	20.896	3	0	1	0	0	1	0	1	0	0	0	0	0	0	0	2	2	0	1	0	0	0	0	164	164	NULL	D	D
IL2RB	2B5I	30	0.0006	158.337	16	0	0.375	3.9903	1.6909	0.6453	5	0.2041	25.2	4.8	1	2	30.1907	32.4757	34.4042	17.5588	5	0	1	0	0	0	1	0	0	0	1	1	0	0	0	1	0	0	0	0	0	0	0	164	164	NULL	D	D
IL2RB	2B5I	31	0.006	343.499	23	0	0.3478	3.8359	3.878	0.5821	6.5	0.3675	33.875	4.125	-1	4	83.3263	37.7224	80.2765	24.3739	6	0	0	0	0	1	0	1	0	0	0	2	0	0	0	1	1	1	1	0	0	0	0	201	201	NULL	B	B
IL2RB	2B5I	32	0.1507	219.4	31	0	0.7742	3.8434	2.1576	0.55	23	0.4043	29	4.8	1	3	57.0752	32.2987	48.0814	29.7317	4	1	0	0	0	0	1	0	0	0	0	0	1	1	0	0	0	0	0	1	0	0	0	164	164	NULL	D	D
IL2RB	2B5I	33	0.0004	396.569	29	1	0.2069	3.9965	4.1891	0.5342	5	0.2129	4.7	4.7	-1	8	54.3433	83.4318	38.2269	78.902	6	0	1	2	1	0	0	2	0	0	0	2	1	0	0	0	0	0	0	1	0	0	0	127	164	NULL	A	D
IL2RB	2B5I	34	0.0926	515.872	57	1	0.3684	3.9573	4.1827	0.4706	20	0.3088	36.9286	4.5714	2	6	87.0284	74.2405	40.1382	50.6558	7	0	1	1	0	0	1	1	1	1	0	3	1	2	1	0	0	0	0	0	1	0	0	127	164	NULL	A	D
IL2RB	2B5I	35	0.1032	670.689	56	1	0.375	4.0165	5.9683	0.5361	15.9048	0.1654	6.6875	5.125	3	13	125.593	88.8333	80.2765	54.3309	13	0	4	1	1	0	1	2	0	0	1	1	2	0	0	0	1	0	1	0	1	0	0	127	201	NULL	A	B
IL2RB	2B5I	36	0.0008	246.692	17	1	0.3529	3.9962	2.6037	0.5139	5	0.0826	33	4.2222	1	6	67.6272	34.5965	32.4929	31.527	5	1	1	0	0	0	1	0	0	0	1	1	0	0	0	0	1	2	0	1	0	0	0	127	190	NULL	A	C
IL2RB	2B5I	37	0.0996	1066.85	71	0	0.3521	3.9954	7.6803	0.5659	14.32	0.4141	14.7	4.55	-1	11	154.576	142.969	131.883	104.705	13	2	2	0	0	0	0	4	0	0	1	0	1	1	2	3	0	2	0	2	0	0	0	164	164	NULL	D	D
IL2RB	2B5I	38	0.0007	1474.01	182	1	0.1593	3.9326	8.2861	0.4686	12.4138	0.3389	2.6	4.04	1	18	185.559	263.184	76.9502	178.418	17	3	1	2	2	0	2	2	0	0	0	1	4	2	0	1	1	3	0	1	0	0	0	190	127	NULL	C	A
PDE4B	1RO6	1	0.5745	640.143	88	0	0.6023	3.9571	4.8843	0.4599	48.9434	0.4106	42.2353	4.7647	0	9	121.792	37.9437	99.4892	21.0931	6	0	0	1	1	0	1	0	0	1	1	1	0	3	2	1	1	1	1	2	0	0	0	343	343	NULL	B	B
PDE4B	1RO6	2	0.004	889.259	68	0	0.4853	4.0016	7.8099	0.6026	20.3636	0.4608	21.875	4.75	1	10	130.325	110.152	88.6168	107.007	10	0	2	0	1	1	2	2	0	1	0	2	1	1	2	0	0	1	0	0	0	0	0	343	343	NULL	B	B
PDE4B	1RO6	3	0.0001	202.629	17	0	0.3529	3.7589	3.3156	0.5214	5	0.6916	8.875	4.125	0	6	8.4534	44.0847	1.9113	59.2663	2	0	1	1	1	0	0	1	0	1	1	1	0	0	0	0	1	0	0	0	0	0	0	343	343	NULL	B	B
PDE4B	1RO6	4	0.0022	299.611	18	1	0.3333	3.8931	4.4382	0.5671	4.3333	0.5796	7.5	3.875	-2	7	42.267	38.6168	13.3794	24.3458	4	0	0	2	1	0	0	1	0	0	0	1	0	0	0	0	1	1	1	0	0	0	0	343	343	NULL	A	B
PDE4B	1RO6	5	0.0172	312.807	27	0	0.8889	3.9462	3.5447	0.484	23	0.2595	63.2	4.3	-1	2	63.1925	9.6653	44.1595	5.217	2	2	0	0	0	1	0	1	0	0	1	2	0	0	1	0	0	0	0	1	1	0	0	343	343	NULL	A	A
PDE4B	1RO6	6	0.0011	234.272	21	0	0.4286	3.8587	3.0063	0.6054	8	0.5878	-24	4.2	0	5	27.7754	31.2936	11.4681	17.5307	7	0	1	1	1	0	0	1	0	1	0	0	0	0	0	0	0	0	0	0	0	0	0	343	343	NULL	A	A
PDE4B	1RO6	7	0.0058	248.444	22	0	0.8182	3.8991	2.9425	0.5317	17	0.3058	30.8889	5.4444	2	5	54.3433	7.5887	30.5815	7.0686	3	0	2	0	1	0	1	0	0	0	0	2	1	0	2	0	0	0	0	0	0	0	0	343	343	NULL	A	A
PDE4B	1RO6	8	0.0029	345.066	35	0	0.5429	4.0551	3.5862	0.6897	17.2632	0.55	10.375	4.125	0	5	56.7585	37.833	36.3156	36.744	1	1	1	0	2	0	0	0	0	0	0	2	1	0	0	0	1	0	0	0	0	0	0	343	343	NULL	B	B
PDE4B	1RO6	9	0.9235	884.207	101	0	0.604	4.0001	5.6221	0.4761	53.377	0.2749	42.2857	4.6667	1	11	200.684	48.8132	162.663	19.326	10	0	0	1	1	0	1	0	1	2	2	1	0	3	2	1	1	1	1	3	0	0	0	343	343	NULL	A	A
PDE4B	1RO6	10	0.0131	357.074	32	0	0.625	3.8386	4.5237	0.5747	17.7	0.7165	18.7273	3.8182	-2	7	72.4577	45.0013	43.9609	26.0848	5	0	0	1	2	0	0	0	0	0	1	1	0	0	0	1	1	2	1	0	1	0	0	343	343	NULL	B	B
PDE4B	1RO6	11	0.0007	348.57	33	0	0.303	3.9699	3.6266	0.6014	8.2	0.1304	36.1111	5	2	5	36.2288	62.0247	28.6702	45.8895	5	1	1	1	0	0	1	0	0	0	1	1	1	0	1	0	0	0	0	1	0	0	0	343	343	NULL	B	B
PDE4B	1RO6	12	0.0001	265.878	22	0	0.0909	3.8423	3.0085	0.4408	1	0.486	45	4.375	0	3	24.1526	48.5033	22.9361	48.9169	6	1	1	0	1	0	0	0	0	0	1	2	0	0	1	0	1	0	0	0	0	0	0	343	343	NULL	A	A
PDE4B	1RO6	13	0.0007	317.854	25	0	0.2	3.82	4.0947	0.5783	4	0.3436	1.7778	4	-1	7	35.0212	69.9768	28.6702	49.0295	5	0	1	1	2	0	0	1	0	1	1	1	0	0	0	0	1	0	0	0	0	0	0	343	343	NULL	A	A
PDE4B	1RO6	14	0.0002	301.243	15	0	0	4.0983	2.8543	0.7647	0	0.692	19.8571	4.4286	2	5	24.1526	38.6168	40.1382	29.5909	2	0	1	0	0	0	1	0	0	0	1	1	1	0	0	0	2	0	0	0	0	0	0	343	343	NULL	B	B
PDE4B	1RO6	15	0.0034	783.652	72	1	0.3611	4.0385	7.3135	0.5165	14.2308	0.4735	7.8	4.0667	-1	8	143.708	106.109	101.301	92.9829	7	0	1	0	3	1	1	1	1	1	1	0	1	1	1	1	0	0	0	0	1	0	0	343	343	NULL	A	B
PDE4B	1RO6	16	0.0002	247.868	25	0	0.16	3.7853	3.2273	0.4618	3	0.7468	44.9	4.2	0	4	19.3221	65.7352	13.3794	47.1779	7	1	1	0	1	0	0	0	0	0	1	2	0	0	1	0	1	1	0	0	1	0	0	343	343	NULL	B	B
PDE4B	1RO6	17	0.0002	311.863	18	0	0.3333	3.9301	3.5147	0.71	5	0.0278	-0.75	4.5	1	7	38.6441	44.2618	30.5815	57.5555	2	0	2	0	1	0	0	1	0	1	0	0	0	1	0	0	0	2	0	0	0	0	0	343	343	NULL	A	A
PDE4B	1RO6	18	0.0008	244.244	21	0	0.3333	3.9143	2.8953	0.5398	6	0.564	28.9	3.8	-1	5	41.0594	32.1659	21.0248	24.3458	5	1	0	1	1	0	0	0	0	0	1	1	0	0	0	1	1	1	1	0	1	0	0	343	343	NULL	A	A
PDE4B	1RO6	19	0.0001	404.394	26	1	0.0385	4.0617	4.2595	0.6399	0	0.2577	-12.7	3.5	-2	7	31.3983	83.9943	21.0248	76.7969	6	1	1	1	2	0	1	1	0	0	0	0	0	0	0	1	1	0	0	0	1	0	0	343	343	NULL	A	B
PDE4B	1RO6	20	0.0013	334.999	36	1	0.3889	3.888	3.4276	0.3914	13	0.5538	19.3333	4.2222	0	7	40.4851	70.1759	13.4787	38.4829	8	0	1	1	1	0	0	0	0	0	0	1	0	1	0	0	2	1	1	0	0	0	0	343	343	NULL	B	A
PDE4B	1RO6	21	0.0063	380.742	21	0	0.8571	3.9679	3.6168	0.6669	16.7778	0.219	41	4.6	2	5	69.3098	28.0128	53.7162	19.2133	3	1	0	0	0	0	0	1	0	2	0	2	1	1	0	0	0	0	0	1	1	0	0	343	343	NULL	B	B
PDE4B	1RO6	22	0.0037	333.594	24	0	0.625	4.1815	3.0565	0.5961	14	0.5324	44	4.5714	1	3	81.4653	4.3301	70.7198	12.1729	2	0	0	0	0	0	0	0	1	0	1	0	1	1	1	0	1	0	0	1	0	0	0	343	343	NULL	B	B
PDE4B	1RO6	23	0.0096	305.054	27	0	0.4815	3.8897	3.8246	0.4797	10.9231	0.4744	11.1667	3.4167	1	7	84.7715	24.7542	55.429	3.5343	4	0	0	0	0	1	2	1	1	2	0	0	0	0	1	1	2	0	0	0	1	0	0	343	343	NULL	B	B
PDE4B	1RO6	24	0	446.17	39	0	0.0513	3.7921	4.6916	0.4427	1	0.512	-1.0909	4.2727	1	10	31.3983	120.911	5.734	108.549	8	0	2	2	1	0	0	1	0	1	0	1	0	0	0	0	2	0	0	1	0	0	0	343	343	NULL	B	B
PDE4B	1RO6	25	0.0003	230.79	17	0	0.2353	3.8551	2.8726	0.5843	3	0.4409	23.1429	3.5714	-1	5	43.4746	33.3923	19.1135	24.4021	3	0	0	0	1	0	0	0	1	0	1	0	0	0	0	0	1	2	1	0	0	0	0	343	343	NULL	A	A
PDE4B	1RO6	26	0.0004	146.02	19	0	0.1053	3.5732	2.0198	0.4118	1	0.598	22.875	4.125	0	5	22.9449	37.7445	19.1135	7.0686	6	0	1	1	1	0	0	0	0	0	2	0	0	1	0	0	1	1	0	0	0	0	0	343	343	NULL	B	B
PDE4B	1RO6	27	0.0006	290.365	15	0	0.4	4.0907	3.7155	0.6468	4	0.1789	42.1667	5.6667	3	3	49.5919	45.466	19.1134	31.6678	4	0	2	0	0	0	0	0	0	1	1	0	0	1	1	0	0	0	0	0	0	0	0	343	343	NULL	A	A
PDE4B	1RO6	28	0.0013	332.639	24	0	0.5	3.9804	3.5654	0.5746	9.6667	0.181	18.125	3.875	-1	5	48.7801	55.8486	75.3367	36.6032	5	0	0	0	1	1	1	1	0	1	0	1	0	1	0	0	0	1	0	0	0	0	0	343	343	NULL	A	A
PDE4B	1RO6	29	0.0004	560.622	37	0	0	4.0719	6.1482	0.5419	0	0.1817	-3.2778	3.6111	-3	15	70.0424	118.502	59.2517	66.363	10	0	0	1	4	0	1	2	0	2	1	1	1	1	0	0	3	1	0	0	0	0	0	343	343	NULL	A	A
PDE4B	1RO6	30	0.0002	216.377	20	0	0.3	4.0971	1.8733	0.6648	5	0.8055	-4	4	-1	4	21.7373	40.7154	15.2908	29.5627	5	0	0	0	1	0	0	1	0	0	0	0	1	0	0	0	0	1	0	0	1	0	0	343	343	NULL	A	A
PDE4B	1RO6	31	0.0002	181.281	22	0	0.3636	3.8262	2.0752	0.5273	7	0.0098	51.1429	5	1	3	30.1907	38.9487	32.4929	31.5833	3	1	1	1	0	0	0	0	0	0	1	1	0	0	1	0	0	0	0	1	0	0	0	343	343	NULL	A	A
PDE4B	1RO6	32	0	596.282	41	0	0.0244	3.821	5.0398	0.439	0	0.1024	-0.3333	4.25	2	11	28.9831	144.881	5.734	115.477	11	0	2	2	1	0	0	1	0	2	0	1	0	0	0	0	2	0	0	1	0	0	0	343	343	NULL	A	A
PDE4B	1RO6	33	0.0082	366.251	22	0	0.8182	3.9384	3.5498	0.6801	16.8889	0.0814	49	4.6667	3	4	88.3152	18.4361	66.9964	10.5747	3	1	0	0	0	0	0	0	0	2	0	2	1	1	0	0	0	0	0	1	1	0	0	343	343	NULL	A	A
PDE4B	1RO6	34	0.0005	375.13	20	0	0	4.1072	3.6392	0.5533	0	0.2451	-3.25	3.5833	-2	10	31.3983	75.5996	36.3156	35.0613	11	0	0	1	3	0	1	1	0	2	0	1	0	1	0	0	1	1	0	0	0	0	0	343	343	NULL	B	B
PDE4B	1RO6	35	0.0001	214.006	20	0	0.05	4.1301	2.1696	0.5653	0	0.7834	-2	3.5714	-2	4	28.9831	43.1903	7.6454	31.4144	2	1	0	0	1	0	2	1	0	0	0	1	0	0	0	1	0	0	0	0	0	0	0	343	343	NULL	A	A
PDE4B	1RO6	36	0.0005	122.195	18	0	0.3889	3.7701	1.4234	0.4875	6	0.0165	18.25	3.625	1	5	35.0212	18.3255	15.2908	3.5343	5	0	0	0	0	0	1	1	1	2	0	0	0	0	1	0	1	0	0	0	1	0	0	343	343	NULL	A	A
PDE4B	1RO6	37	0.0002	363.875	20	0	0.35	4.1545	3.485	0.6113	6	0.0476	24.75	4.5	2	4	42.267	64.057	17.2021	63.1948	1	0	1	0	0	0	0	0	0	0	0	1	1	0	1	1	1	1	0	0	1	0	0	343	343	NULL	A	A
PDE4B	1RO6	38	0.0001	288.835	22	0	0.3182	3.9238	2.9311	0.6156	6	0.8296	-2	3.5714	-2	4	47.0975	49.3314	24.8475	67.8486	1	1	0	0	1	0	2	1	0	0	0	1	0	0	0	1	0	0	0	0	0	0	0	343	343	NULL	B	B
PDE4B	1RO6	39	0.0002	253.247	17	1	0.1765	4.083	2.4181	0.4381	2	0.7058	23.6667	5	-1	7	38.6441	39.8653	26.7588	26.1129	2	0	1	0	1	0	1	1	0	0	0	0	0	1	0	0	0	1	1	1	1	0	0	343	343	NULL	A	B
PDE4B	1RO6	40	0.0003	225.469	15	0	0.4667	4.0358	1.8686	0.7	6	0.361	13	5.5	2	3	31.3983	35.9778	28.6702	29.957	1	0	1	0	0	0	1	0	0	0	1	0	1	0	0	0	0	0	0	0	0	0	0	343	343	NULL	B	B
PDE4B	1RO6	41	0.0003	257.377	23	0	0.3478	4.1119	2.1079	0.7646	7	0.4355	19.7143	4.2857	1	4	53.1356	31.5592	26.7588	31.696	4	1	1	0	1	0	0	0	0	0	0	2	1	0	0	0	1	0	0	0	0	0	0	343	343	NULL	A	A
IL2RG	3QB7	1	0.0024	64.5857	21	0	0.619	3.5904	1.0319	0.4787	12	0.6296	83.2857	4.8571	0	1	14.4915	0	0	0	0	0	0	0	0	0	0	0	0	0	0	4	0	0	2	0	1	0	0	0	0	0	0	193	193	NULL	D	D
IL2RG	3QB7	2	0.0001	195.741	23	0	0.1739	3.6842	2.5185	0.539	3	0.433	14.5714	4.4286	1	3	13.2839	37.7666	7.6454	52.423	1	1	1	0	0	0	0	1	0	0	1	0	1	0	0	1	0	0	0	0	1	0	0	124	124	NULL	B	B
IL2RG	3QB7	3	0.0927	479.341	48	1	0.6458	3.9419	5.3973	0.4813	26.129	0.3698	49.3077	5	4	6	60.3814	76.0422	38.2269	63.3638	6	0	0	0	0	1	1	0	0	2	1	2	2	0	2	0	0	0	0	1	1	0	0	124	193	NULL	A	C
IL2RG	3QB7	4	0.0004	95.5754	17	0	0.1765	3.5669	1.6781	0.3731	2	0.3504	39	4.8571	1	4	14.4915	19.3748	0	1.739	6	0	1	0	0	0	2	0	0	0	0	2	0	0	1	0	0	1	0	0	0	0	0	124	124	NULL	A	A
IL2RG	3QB7	5	0.0019	427.38	21	0	0.4286	3.9997	5.3153	0.5923	5.1111	0.2821	33.8571	4.2857	0	3	76.0806	46.2498	61.163	41.9046	4	0	0	0	0	0	0	1	2	0	0	2	1	0	0	0	0	0	1	0	0	0	0	124	124	NULL	B	B
IL2RG	3QB7	6	0.0105	494.305	30	0	0.4333	3.9268	4.7064	0.659	9.8462	0.2125	2.3333	4.8889	2	8	60.3814	56.3576	82.1878	42.0736	7	0	2	1	1	0	0	0	1	0	0	0	1	0	0	0	1	0	1	1	0	0	0	124	124	NULL	A	A
IL2RG	3QB7	7	0.0003	317.34	20	0	0.2	3.8388	3.6248	0.6647	3	0.2894	-13.625	4	1	8	44.6822	41.9418	36.3156	52.3667	4	0	2	0	2	0	0	0	0	1	0	0	0	0	0	0	1	2	0	0	0	0	0	193	193	NULL	C	C
IL2RG	3QB7	8	0.0008	84.9261	18	0	0.4444	3.5771	1.2769	0.4243	7	0.6275	35.2857	3.5714	0	2	16.9068	15.0226	1.9113	1.739	5	1	0	0	0	0	1	0	0	0	0	1	0	0	0	1	0	1	0	0	2	0	0	193	193	NULL	D	D
IL2RG	3QB7	9	0.003	185.893	19	0	0.7368	3.999	1.978	0.7267	13	0.7889	43	4.5	0	4	32.606	19.4412	24.8475	13.9964	4	0	0	1	0	0	0	0	0	0	0	1	0	0	1	0	0	2	0	1	0	0	0	193	193	NULL	D	D
IL2RG	3QB7	10	0.0046	438.905	21	0	0.5714	4.0072	4.7809	0.7329	11	0.5478	4.5	3.1667	-1	4	72.4577	47.6089	59.2517	43.8407	4	0	0	0	1	0	1	0	2	0	0	0	0	0	0	0	1	0	1	0	0	0	0	193	193	NULL	C	C
IL2RG	3QB7	11	0.0008	180.218	17	0	0.4118	3.8902	1.8741	0.5618	6	0.3219	1.6	5.6	2	4	30.1907	20.6675	26.7588	15.9043	4	0	1	0	0	0	0	1	0	0	1	0	2	0	0	0	0	0	0	0	0	0	0	124	124	NULL	A	A
IL2RG	3QB7	12	0.0006	257.021	29	0	0.2759	3.8853	2.6445	0.4533	7	0.6612	6.1	5.2	1	10	33.8136	41.1359	11.4681	35.2021	5	0	0	1	1	0	1	1	0	1	0	0	2	0	0	0	0	0	1	2	0	0	0	193	193	NULL	C	C
IL2RG	3QB7	13	0.0052	212.808	30	0	0.4333	3.6554	2.9774	0.4232	12	0.512	13.375	4.125	-1	6	42.267	41.9197	9.5567	22.635	5	0	0	1	0	0	0	2	0	0	0	2	1	0	0	0	0	2	0	0	0	0	0	124	124	NULL	A	A
IL2RG	3QB7	14	0.0012	360.09	41	1	0	3.7522	5.5116	0.3835	0	0.4655	11.8571	5.6429	5	13	16.9068	135.636	5.734	56.3515	12	0	5	0	0	0	3	1	0	1	0	0	0	0	1	0	1	0	2	0	0	0	0	193	124	NULL	D	A
IL2RG	3QB7	15	0.0001	205.888	19	1	0.0526	4.1429	2.2247	0.6219	0	0.2976	-19.8571	3.5714	0	6	22.9449	42.0967	21.0248	36.6595	4	0	1	2	0	0	0	1	0	0	0	0	0	0	0	1	1	1	0	0	0	0	0	193	124	NULL	D	B
IL2RG	3QB7	16	0.0005	521.267	33	1	0.2727	4.0377	4.6702	0.5794	7.5556	0.7348	9.3333	3.8889	-2	8	68.8348	64.4203	74.5425	74.9171	3	0	0	0	2	0	0	1	0	1	1	0	0	0	0	0	1	2	1	0	0	0	0	124	193	NULL	B	C
IL2RG	3QB7	17	0.0008	589.575	50	0	0.4	3.7832	5.4502	0.4862	16.1	0.3203	8.5	3.5	1	6	82.1187	82.0284	38.2269	127.875	4	1	1	1	0	2	0	1	1	0	0	1	1	0	0	1	1	1	0	0	0	0	0	124	124	NULL	B	B
IL2RG	3QB7	18	0.0008	195.793	18	0	0.2778	3.5728	2.9201	0.3395	4	0.4029	15.625	4.25	-1	6	45.8899	35.3582	3.8227	22.6068	2	0	0	0	0	0	1	2	0	0	0	2	1	0	0	0	0	2	0	0	0	0	0	124	124	NULL	B	B
IL2RG	3QB7	19	0.0032	240.619	17	0	0.6471	3.7308	2.7782	0.4723	10	0.6936	14.875	4	-1	5	27.7754	50.8454	7.6454	35.005	5	1	1	0	1	0	1	1	0	0	1	0	0	0	0	0	0	1	0	0	1	0	0	124	124	NULL	A	A
IL2RG	3QB7	20	0.1693	391.671	44	1	0.5682	3.9366	4.6238	0.44	22.4	0.4766	46	5.3333	4	6	85.7416	53.0326	38.2269	24.5992	6	0	1	1	0	0	0	0	0	1	1	2	2	0	2	0	0	0	0	1	1	0	0	193	124	NULL	D	B
IL2RG	3QB7	21	0.0001	167.895	15	0	0.1333	3.9166	1.7123	0.5791	1	0.2985	46	4.375	-1	3	25.3602	32.4093	21.0248	21.0086	6	0	0	0	0	1	2	1	0	0	0	2	0	0	1	0	0	0	0	0	1	0	0	193	193	NULL	D	D
IL2RG	3QB7	22	0.0004	251.488	18	0	0.2222	4.0136	2.8141	0.5614	3	0.3686	18.375	4.75	1	6	37.4365	47.6089	24.8475	33.3786	4	1	1	0	0	0	0	1	0	1	0	0	0	0	0	1	1	0	2	0	0	0	0	193	193	NULL	C	C
IL2RG	3QB7	23	0.0002	285.198	33	0	0.1818	3.9925	2.1825	0.6458	5	0.3008	30.4444	4	2	6	26.5678	52.0054	13.3794	40.4191	3	0	0	0	0	0	2	0	0	2	0	0	0	0	1	0	0	2	0	0	2	0	0	124	124	NULL	B	B
IL2RG	3QB7	24	0.0002	132.602	25	1	0.08	3.7503	1.5226	0.4814	1	0.3742	24	5	2	6	20.5297	39.9759	1.9113	17.5588	5	0	1	0	0	0	2	0	0	0	0	1	1	0	0	0	0	1	0	1	1	0	0	193	124	NULL	C	A
IL2RG	3QB7	25	0.0006	186.325	19	0	0.4211	3.6934	2.1602	0.4518	7	0.5721	27	3.625	-1	3	35.0212	38.7717	11.4681	29.7035	4	1	0	0	0	0	1	1	0	0	0	1	0	0	0	1	0	1	0	0	2	0	0	193	193	NULL	C	C
IL2RG	3QB7	26	0.0003	646.602	54	0	0.2963	4.0929	4.7263	0.5306	14.125	0.6613	22.5	4.8333	0	10	53.1356	106.154	34.4042	135.169	5	0	0	0	1	0	2	1	0	1	0	1	1	0	0	0	1	0	1	2	1	0	0	193	193	NULL	D	D
IL2RG	3QB7	27	0.0001	374.705	21	1	0.2857	4.0154	3.6914	0.4945	5	0.5673	-5.5714	3.7143	1	6	21.7373	91.8485	9.5567	92.9829	5	1	1	1	0	0	1	1	0	1	0	0	0	0	0	0	1	0	0	0	0	0	0	193	124	NULL	D	A
IL2RG	3QB7	28	0.0008	343.224	21	0	0.2857	4.0441	3.8108	0.5115	5	0.5417	13.375	4.125	-1	5	62.7967	55.0427	49.695	48.9732	7	1	0	1	0	0	0	2	0	1	0	1	0	0	0	1	0	0	1	0	0	0	0	193	193	NULL	D	D
IL2RG	3QB7	29	0.0004	275.75	17	1	0	3.8789	2.9741	0.4724	0	0.3108	32.8889	4.4444	0	5	55.5509	41.2023	32.4929	26.2819	5	2	0	0	0	0	1	1	0	1	1	0	0	0	0	1	0	0	2	0	0	0	0	124	193	NULL	A	D
IL2RG	3QB7	30	0.0045	483.736	53	1	0.3396	3.9554	4.6381	0.5306	17	0.3728	13.6429	4.2143	-2	9	78.4958	82.6794	34.4042	71.411	7	0	0	1	1	0	2	2	0	0	0	3	1	0	0	1	1	0	0	1	1	0	0	193	124	NULL	D	B
IL2RG	3QB7	31	0.0008	235.971	39	0	0.2821	4.0169	2.0021	0.5476	10	0.4428	24.3	4	1	7	26.5678	65.7795	1.9113	34.9205	7	0	0	0	0	0	2	1	0	2	0	0	0	0	1	0	0	2	0	0	2	0	0	124	124	NULL	A	A
IL2RG	3QB7	32	0.0002	480.782	28	1	0.2857	4.1726	4.0672	0.6432	7	0.3352	-17.3636	4	2	10	51.928	91.4724	49.695	85.5763	12	0	2	2	0	0	1	1	0	0	0	0	1	0	0	1	2	1	0	0	0	0	0	124	193	NULL	A	C
IL2RG	3QB7	33	0.0007	473.871	48	1	0.0417	3.924	4.0444	0.4644	0	0.4292	14.75	5.8333	5	11	60.3814	98.6535	28.6702	47.4032	8	0	4	0	0	0	1	1	0	1	0	0	1	0	1	0	1	0	2	0	0	0	0	193	124	NULL	D	A
IL2RG	3QB7	34	0.2145	788.019	95	1	0.4	3.9091	5.5619	0.4308	33.2632	0.6168	11.25	4.35	0	16	105.064	138.054	30.5815	94.75	9	0	1	1	0	0	6	3	0	1	1	1	1	0	2	0	0	3	0	0	0	0	0	124	193	NULL	A	D
IL2RG	3QB7	35	0.0041	798.243	70	1	0.3429	3.9787	5.2691	0.4924	20.5	0.5227	15.5833	4.75	3	9	92.0172	122.115	51.7056	134.606	7	0	1	2	0	0	2	0	0	0	0	1	2	1	0	0	0	1	0	1	1	0	0	193	124	NULL	D	B
IL2RG	3QB7	36	0	424.86	25	1	0	4.1833	3.7373	0.4475	0	0.5209	9.3636	4.8182	-1	10	54.3433	103.413	32.4929	85.5482	7	0	1	0	1	0	1	2	0	0	1	0	1	0	0	0	1	1	1	1	0	0	0	124	193	NULL	B	D
IL2RG	3QB7	37	0.0243	644.871	59	1	0.3051	3.8699	5.8199	0.4438	16	0.8762	20.1579	3.5789	-1	13	119.555	131.227	36.3156	57.6118	13	1	1	0	0	1	2	2	1	0	0	3	0	0	0	0	5	2	1	0	0	0	0	124	193	NULL	A	D
IL2RG	3QB7	38	0.1843	1219.07	147	1	0.2925	3.9386	8.046	0.5048	27.0698	0.5948	11.32	4.44	0	21	204.089	186.956	108.947	122.63	18	0	2	2	0	0	5	4	0	1	0	2	1	0	2	0	0	5	1	0	0	0	0	124	193	NULL	B	C
IL2RG	3QB7	39	0.0002	868.681	71	1	0.1127	4.0856	6.7085	0.5128	6	0.4897	4.0769	4.2308	0	10	109.894	175.909	57.3404	124.313	18	0	1	0	1	0	2	1	0	0	0	0	1	0	1	1	2	1	0	1	1	0	0	193	193	NULL	D	C
IL2RG	3QB7	40	0.0292	929.503	77	1	0.3117	3.9389	6.0661	0.4838	17.0833	0.5708	24	4	1	16	147.331	135.977	89.8332	108.268	11	2	1	1	0	0	3	1	1	1	0	2	0	0	1	0	3	3	1	2	0	0	0	193	124	NULL	C	B
IL2RG	3QB7	41	0.0002	1612.17	151	1	0.1921	4.0875	7.9224	0.464	15.931	0.3474	12.4815	4.4444	2	21	202.881	243.677	135.706	199.512	12	0	3	1	1	0	3	3	0	2	0	3	1	0	1	1	3	2	1	1	1	0	0	193	124	NULL	C	A
IL2RG	3QB7	42	0.0004	2572.56	289	1	0.1799	4.0026	10.9923	0.4512	22.1538	0.3998	11.3023	4.7674	8	35	291.038	423.543	141.44	327.865	24	2	7	3	0	0	5	4	0	3	1	0	2	0	3	2	3	3	4	1	0	0	0	124	193	NULL	B	C
GZMA	1ORF	1	0.0157	600.227	71	0	0.1268	3.8821	6.3221	0.4701	4.6667	0.2121	18.6818	3.0909	-2	11	66.9737	82.79	30.5815	76.9096	12	0	0	2	2	4	0	1	3	1	1	2	0	0	1	0	3	2	0	0	0	0	0	228	228	NULL	A	A
GZMA	1ORF	2	0.0006	371.514	28	0	0.1429	3.9365	3.7751	0.5342	3	0.7167	15.2222	4.5556	2	6	38.6441	42.8805	17.2021	59.1818	3	0	0	1	0	0	0	1	0	0	0	2	3	0	0	0	1	0	0	0	1	0	0	228	228	NULL	A	A
GZMA	1ORF	3	0.0166	267.872	34	0	0.2353	3.6818	3.5656	0.4161	7	0.3092	25.4545	4.3636	0	4	44.6822	43.301	17.2021	28.049	6	0	1	0	2	1	0	0	0	0	2	0	1	1	0	1	0	0	0	0	2	0	0	228	228	NULL	A	A
GZMA	1ORF	4	0.0093	253.845	30	0	0.3	3.9737	2.2542	0.492	8	0.488	20	4.1111	2	6	33.8136	38.7717	13.3794	33.266	4	1	1	1	0	0	0	0	1	0	1	0	1	0	0	0	1	1	1	0	0	0	0	228	228	NULL	A	A
GZMA	1ORF	5	0.0648	274.368	15	0	0.6667	4.0522	3.0316	0.7095	9	0.4127	14	4.4	0	3	47.0975	19.3527	40.1382	17.4743	2	0	0	1	1	0	0	0	0	0	0	0	1	0	1	0	0	0	0	0	1	0	0	228	228	NULL	A	A
GZMA	1ORF	6	0.0001	167.846	16	0	0.125	4.0187	0.962	0.6435	1	0.4327	22.25	4.75	2	3	14.4915	13.0345	17.2021	21.1494	2	0	1	0	0	0	0	0	0	1	0	0	0	0	1	0	1	0	0	0	0	0	0	228	228	NULL	A	A
GZMA	1ORF	7	0.0002	412.103	19	0	0.1579	4.0511	5.1293	0.6063	2	0.9128	6.6667	4.8333	2	4	60.3814	69.4364	26.7588	105.494	3	1	0	0	0	0	0	1	0	0	1	0	3	0	0	0	0	0	0	0	0	0	0	228	228	NULL	A	A
GZMA	1ORF	8	0.0118	148.819	15	0	0.5333	3.7308	2.4436	0.5226	7	0.6375	14.1429	4.5714	3	4	45.8899	25.7593	19.1135	19.1288	1	0	0	1	0	0	0	0	1	0	1	1	3	0	0	0	0	0	0	0	0	0	0	228	228	NULL	A	A
GZMA	1ORF	9	0.3765	447.587	30	0	0.5	3.9585	4.4375	0.5305	13.2	0.7088	33.7273	4.7273	4	4	117.14	41.9861	74.5425	66.5038	5	0	1	0	0	0	0	0	1	1	1	2	2	0	1	1	0	0	0	0	1	0	0	228	228	NULL	A	A
CD8A	7UMG	1	0.0027	80.7684	15	0	0.9333	3.4765	1.8433	0.3358	13	0.6006	86.5714	5.1429	0	1	20.5297	1.0715	0	0	1	0	0	0	0	0	0	0	0	0	0	3	0	0	1	0	0	0	0	1	2	0	0	112	112	NULL	D	D
CD8A	7UMG	2	0.0187	484.716	70	0	0.3286	3.6988	5.0682	0.4056	19.1304	0.3663	8.5	4.3125	0	11	78.4958	64.8186	38.2269	40.4191	13	0	2	0	1	0	1	2	0	1	0	3	0	0	0	2	1	2	0	1	0	0	0	265	265	NULL	A	A
CD8A	7UMG	3	0.07	474.789	53	1	0.4528	3.7522	5.3525	0.387	22.3333	0.7964	29.6875	3.9375	-2	10	85.8208	54.1483	19.1134	29.9852	10	1	0	2	0	0	0	2	0	0	1	1	0	1	1	0	4	0	0	2	1	0	0	265	112	NULL	A	D
CD8A	7UMG	4	0.0037	476.679	30	1	0.4333	3.9071	5.7851	0.5079	8.3077	0.8646	41.9091	4.3636	2	4	89.3645	47.5204	59.2517	36.6313	8	2	1	0	0	0	0	0	0	1	0	1	0	0	2	1	1	0	0	1	1	0	0	112	112	NULL	D	C
CD8A	7UMG	5	0.0027	284.926	41	0	0.5366	3.804	2.8514	0.4683	21	0.3008	32.7778	5	-2	7	19.3221	52.8556	19.1135	52.4793	5	1	0	1	0	0	1	2	0	0	0	1	0	0	0	0	0	0	2	1	0	0	0	265	265	NULL	A	A
CD8A	7UMG	6	0.0002	96.2291	21	1	0	3.6274	1.5543	0.4171	0	0.6226	-10.375	4.25	0	8	9.661	22.6113	0	0	8	0	0	1	0	0	0	2	0	0	0	0	2	0	0	0	2	0	0	1	0	0	0	265	112	NULL	A	D
CD8A	7UMG	7	0.0026	288.986	17	1	0.4706	3.9832	3.7497	0.6174	7	0.7918	40.8	4.3	-1	4	60.3814	24.7099	43.9609	20.9805	5	1	0	0	0	0	0	1	0	0	1	0	0	1	2	1	1	1	0	1	0	0	0	112	112	NULL	D	C
CD8A	7UMG	8	0.0381	761.013	52	1	0.4038	3.9313	6.815	0.4756	13.5238	0.5021	2.6429	3.8571	0	8	119.555	76.3391	103.213	41.8764	9	0	0	1	1	0	1	1	1	0	0	1	2	0	1	2	0	2	0	0	1	0	0	265	112	NULL	A	D
CD8A	7UMG	9	0.0021	372.409	32	1	0.2188	4.0854	3.8965	0.6011	5.1429	0.4899	31.2308	3.9231	0	7	55.5509	48.3484	51.6063	26.1129	9	1	0	0	0	0	0	1	0	1	1	0	0	1	2	1	3	1	0	1	0	0	0	112	112	NULL	C	D
CD8A	7UMG	10	0.0001	272.361	18	0	0.1667	3.8483	3.7567	0.5741	2	0.2408	3.1429	4.5714	0	6	24.1526	67.0722	13.3794	78.8175	1	0	1	0	0	0	1	1	0	0	0	0	0	0	0	1	0	2	1	0	0	0	0	265	265	NULL	A	A
CD8A	7UMG	11	0.0003	425.137	20	0	0.2	4.0659	5.2782	0.567	2.5	0.226	2.7273	4.0909	0	7	62.7967	66.7624	24.8475	68.0175	2	1	1	0	1	0	0	1	1	1	0	0	0	0	0	2	0	1	1	1	0	0	0	265	265	NULL	A	A
CD8A	7UMG	12	0.0006	116.572	15	0	0.6667	3.7396	1.4452	0.5855	9	0.865	50.1667	5.1667	-1	3	25.3602	13.9954	15.2908	10.5184	2	0	0	1	0	0	0	1	0	0	0	1	0	0	2	0	0	0	0	1	0	0	0	112	112	NULL	C	C
CD8A	7UMG	13	0.0013	93.4341	16	0	0.9375	3.6677	1.3222	0.3654	14	0.1432	51.8333	6	0	4	16.9068	20.6454	3.8227	3.5343	4	0	1	0	0	0	0	1	0	0	1	1	0	0	0	0	0	0	1	1	0	0	0	265	265	NULL	A	A
CD8A	7UMG	14	0.0126	589.837	60	1	0.4167	3.9085	5.5625	0.4369	21.52	0.3666	11.125	3.5	-1	9	85.7416	87.3635	78.3652	50.9656	10	0	0	0	3	0	1	0	0	2	2	0	0	0	0	2	2	1	0	0	3	0	0	265	98	NULL	A	B
CD8A	7UMG	15	0.0002	151.024	15	0	0.2667	3.8364	2.2839	0.4901	3	0.6899	6.1667	4.3333	2	5	25.3602	36.8058	13.3794	26.2819	4	0	1	0	0	0	1	0	0	0	0	0	1	0	0	0	1	1	0	0	1	0	0	112	112	NULL	D	D
CD8A	7UMG	16	0.0013	705.578	78	0	0.2949	3.6987	6.6395	0.4102	15.5652	0.1974	8.25	4.5	2	10	77.2882	143.269	38.2269	124.651	11	0	2	0	1	0	3	1	1	0	0	1	2	0	2	1	1	0	0	0	1	0	0	265	265	NULL	A	A
CD8A	7UMG	17	0.0001	322.434	29	0	0.2414	3.9098	3.2224	0.5002	6	0.5906	27.4444	4.3333	0	6	41.0594	53.2318	28.6702	73.7414	2	0	1	1	1	0	0	0	0	0	0	3	0	0	0	0	2	0	0	1	0	0	0	265	265	NULL	A	A
CD8A	7UMG	18	0.0002	508.166	35	1	0.2571	4.0269	4.8852	0.5072	3.5556	0.6411	0.25	3.6667	1	7	50.7204	89.9269	32.4929	77.1349	8	0	1	1	1	0	2	0	2	0	0	2	1	0	0	1	1	0	0	0	0	0	0	265	112	NULL	A	D
CD8A	7UMG	19	0.0154	218.315	34	1	0.8235	4.0667	1.9918	0.4938	27	0.3668	39.4	4.1	0	4	35.0212	34.3309	24.9468	22.6068	3	1	0	1	0	0	0	0	1	0	2	0	0	1	0	1	1	0	1	1	0	0	0	265	112	NULL	A	C
CD8A	7UMG	20	0.0127	1085.57	132	1	0.2424	3.9077	6.717	0.4913	19.5625	0.3698	17.9259	4.7407	7	18	149.251	140.374	95.8651	94.5529	18	3	4	1	2	0	2	0	0	2	1	1	3	1	0	1	1	0	2	1	2	0	0	265	98	NULL	A	B
CD8A	7UMG	21	0.0011	206.356	20	0	0.55	3.8733	2.3904	0.5298	10	0.7116	17	3.5556	0	3	32.606	41.0916	21.0248	19.2978	6	0	1	0	1	0	0	0	2	0	0	1	0	0	1	1	1	0	0	0	1	0	0	112	112	NULL	D	D
CD8A	7UMG	22	0.0023	255.87	20	1	0.8	4.0415	2.2603	0.5579	15	0.2632	24.2	4.6	2	2	49.5128	22.8326	34.4042	19.326	3	0	1	0	0	0	0	0	0	1	0	1	0	0	0	1	0	0	0	0	1	0	0	265	98	NULL	A	B
CD8A	7UMG	23	0.0021	423.243	25	1	0.32	3.7973	4.5271	0.5096	7	0.4447	32.5556	4.3333	1	5	62.7967	73.5895	51.6063	36.9129	6	0	0	1	0	1	0	1	0	2	0	0	0	2	0	0	0	0	0	1	1	0	0	265	112	NULL	A	C
CD8A	7UMG	24	0.0002	240.34	15	0	0.2667	3.8659	3.0309	0.458	3	0.2905	27.875	5.375	2	6	41.0594	50.9782	15.2908	42.1017	5	1	2	0	1	0	0	0	0	1	0	1	0	0	0	0	0	0	1	1	0	0	0	265	265	NULL	A	A
CD8A	7UMG	25	0.0003	252.607	21	1	0	3.8229	2.7191	0.4368	0	0.4474	11.7778	4.2222	-2	7	38.6441	50.4913	26.7588	22.6068	5	1	0	0	1	0	0	2	0	0	0	0	1	0	1	0	1	1	1	0	0	0	0	265	112	NULL	A	D
CD8A	7UMG	26	0.0005	190.974	18	0	0.5556	4.187	1.609	0.4859	9	0.5527	22.125	3.5	1	3	30.1907	31.3379	11.4681	17.4743	4	1	0	0	0	0	0	0	1	0	0	1	1	0	1	1	1	1	0	0	0	0	0	112	112	NULL	D	D
CD8A	7UMG	27	0.0013	231.589	15	0	0.6667	3.8285	2.5668	0.5881	9	0.539	25.4	3.6	0	3	37.4365	45.1783	55.429	22.6913	4	0	0	1	0	0	0	0	1	0	0	1	0	0	0	0	1	0	0	1	0	0	0	265	265	NULL	A	A
CD8A	7UMG	28	0.0002	239.573	16	1	0.125	4.0601	2.4396	0.6468	1	0.0893	-4.8571	4	-1	7	26.5678	54.8657	21.0248	36.6876	5	0	1	0	1	0	0	1	0	0	0	0	0	0	0	0	2	1	0	1	0	0	0	265	98	NULL	A	B
CD8A	7UMG	29	0.7635	675.219	93	0	0.5484	3.8825	5.5239	0.4354	46.4706	0.0896	41.5789	5.7895	2	15	109.894	111.356	36.3156	54.1057	13	0	2	0	0	0	1	2	0	1	1	2	1	1	0	0	1	0	3	4	0	0	0	265	265	NULL	A	A
CD8A	7UMG	30	0.0006	321.151	26	1	0.3846	4.1117	2.5657	0.6317	9	0.3053	36.75	4	1	5	44.6822	50.4913	36.3156	29.5909	5	0	0	0	1	0	0	0	1	2	2	2	0	0	0	1	1	0	0	1	1	0	0	265	98	NULL	A	B
CD8A	7UMG	31	0.0002	358.925	18	1	0.3889	4.0472	2.5077	0.5025	6	0.2838	12.3	3.8	0	5	39.8517	48.3484	32.4929	45.2136	4	0	1	0	2	0	0	0	1	1	1	1	0	0	0	1	0	1	0	0	1	0	0	265	98	NULL	A	B
CD8A	7UMG	32	0.0002	242.035	16	0	0.4375	4.1663	2.2858	0.6328	6	0.449	36.8333	5.1667	0	4	45.8899	37.7445	22.9361	40.1093	3	0	0	0	0	0	0	1	0	0	1	0	1	0	1	0	0	1	0	1	0	0	0	98	98	NULL	B	B
CD8A	7UMG	33	0.0001	307.717	21	0	0.2381	4.2155	2.3999	0.5957	4	0.423	-14.1429	3.8571	2	6	43.4746	47.4761	38.2269	54.3309	5	0	1	0	1	0	1	0	1	1	0	0	1	0	0	0	1	0	0	0	0	0	0	265	265	NULL	A	A
CD8A	7UMG	34	0.0023	301.714	21	0	0.9048	3.9835	3.1552	0.6025	18	0.3246	1.2	5.4	3	4	72.4577	40.1751	42.0496	43.897	2	0	1	0	0	0	1	0	0	0	0	0	2	0	0	0	0	0	0	0	1	0	0	265	265	NULL	A	A
CD8A	7UMG	35	0.0423	592.744	43	0	0.6047	3.8864	4.8093	0.488	24.0769	0.5233	15.4615	4.7692	0	9	84.534	89.2852	53.5177	69.8692	9	1	2	1	1	0	0	2	1	0	1	1	1	0	0	0	0	0	1	1	0	0	0	98	98	NULL	B	B
CD8A	7UMG	36	0.0042	1355.8	135	1	0.2148	4.0517	7.6764	0.4834	19.5862	0.6034	15.7	4	-4	18	178.729	187.784	66.8971	130.959	20	0	2	0	1	0	1	5	3	0	2	0	0	2	1	2	3	3	0	3	2	0	0	112	265	NULL	C	A
CD8A	7UMG	37	0.0003	451.036	39	1	0.1282	3.9585	3.7677	0.5825	4	0.5462	26.8	3.9	0	6	71.2501	93.9029	91.7446	63.1104	6	0	0	1	1	0	0	1	0	2	2	1	0	0	0	0	1	0	0	0	1	0	0	98	265	NULL	B	A
CD8A	7UMG	38	0.0036	1304.49	93	1	0.2473	3.9576	8.008	0.5098	14.2609	0.255	5.8846	3.7692	-1	17	163.03	183.839	97.4786	118.589	14	0	1	0	3	0	1	1	1	0	1	3	2	0	0	3	7	0	0	2	1	0	0	265	98	NULL	A	B
CD8A	7UMG	39	0.0293	1013.35	109	1	0.2752	4.0334	7.0116	0.4798	21.1333	0.4625	30.4737	4.3158	1	9	152.161	168.94	128.06	103.501	14	1	2	0	2	0	2	0	1	1	1	3	0	0	1	1	1	0	1	0	2	0	0	112	98	NULL	C	B
CD8A	7UMG	40	0.0204	1876.06	204	1	0.3186	3.9273	10.0493	0.4708	22.3385	0.4961	19.2703	4.5946	2	26	239.348	291.396	80.2765	213.029	30	0	3	1	3	0	2	2	1	0	1	2	4	1	4	1	2	6	2	1	1	0	0	265	98	NULL	A	B
HLA-DRA	1A6A	1	0.0234	751.79	58	0	0.3103	3.9573	6.3091	0.6012	15.1111	0.3858	21.4286	3.7619	-1	10	86.9492	82.7458	66.8971	60.8926	16	1	0	1	2	0	0	2	1	2	0	0	1	1	2	1	1	1	0	0	5	0	0	175	175	NULL	A	A
HLA-DRA	1A6A	2	0.0004	280.537	18	0	0.3333	4.1612	3.5127	0.6566	5	0.7569	13.5714	3.7143	-1	4	36.2289	21.7833	24.8475	54.3873	1	2	1	0	0	0	0	2	0	0	0	0	0	0	0	0	0	1	0	0	1	0	0	186	186	NULL	B	B
HLA-DRA	1A6A	3	0.0108	270.908	41	0	0.3415	3.8283	3.5602	0.4933	13	0.5741	27.7	3.9	0	6	41.0594	45.1562	36.3156	31.3017	5	0	0	0	0	0	0	1	0	1	0	0	0	0	0	1	1	2	1	0	3	0	0	175	175	NULL	A	A
HLA-DRA	1A6A	4	0.012	343.212	19	1	0.5789	3.929	4.505	0.5881	8.9091	0.376	47.2	4.9	0	5	68.8348	15.2217	53.5177	21.0649	0	0	0	0	0	0	2	0	0	0	0	3	0	1	0	1	0	1	1	1	0	0	0	14	186	NULL	C	B
HLA-DRA	1A6A	5	0.2366	753.36	106	1	0.3019	4.0081	4.9565	0.5056	28.5	0.4692	6.7647	4.4706	2	12	126.801	87.3193	76.4538	78.7612	15	0	3	0	2	0	0	2	1	3	1	0	0	0	1	1	0	1	0	1	1	0	0	175	186	NULL	A	B
HLA-DRA	1A6A	6	0.0016	109.784	19	1	0.4211	3.6558	1.793	0.3708	7	0.2603	42.875	4.75	1	5	27.7754	2.165	0	0	2	0	0	1	0	0	1	0	0	1	0	1	0	0	2	0	0	1	0	1	0	0	0	175	186	NULL	A	B
HLA-DRA	1A6A	7	0.0069	390.304	37	1	0.3784	3.8856	4.347	0.4763	13	0.3621	21.875	4.5	1	4	73.6653	42.0303	44.0602	41.8764	4	0	1	0	0	0	0	1	1	0	0	0	1	2	1	0	1	0	0	0	0	0	0	14	175	NULL	C	A
HLA-DRA	1A6A	8	0.0013	436.637	39	0	0.2308	4.0228	4.0267	0.6961	7.3333	0.6086	3.2	3.4	-1	6	56.7585	53.7057	42.0496	69.5594	7	0	0	0	0	0	0	2	0	1	1	0	0	0	0	2	2	1	0	0	1	0	0	186	186	NULL	B	B
HLA-DRA	1A6A	9	0.0007	281.741	32	0	0.2188	3.8911	3.2639	0.5767	6	0.764	21.5556	4.2222	-1	5	37.4365	48.4812	19.1135	43.6154	7	0	0	1	1	0	0	1	0	1	0	1	0	0	0	1	0	0	1	0	2	0	0	175	175	NULL	A	A
HLA-DRA	1A6A	10	0.0013	228.906	24	0	0.3333	3.8399	2.9233	0.4937	7	0.3018	24.25	4.75	0	6	42.267	30.0894	7.6454	31.3862	5	0	1	0	0	0	0	2	0	1	0	0	0	0	0	0	0	1	1	0	2	0	0	175	175	NULL	A	A
HLA-DRA	1A6A	11	0.0002	216.606	15	0	0.1333	3.8255	2.6868	0.6265	1	0.5669	30.6667	3.3333	1	4	33.8136	27.0078	19.1135	28.0209	1	0	0	0	0	0	0	0	0	1	0	1	0	0	0	0	2	1	0	0	1	0	0	186	186	NULL	B	B
HLA-DRA	1A6A	12	0.0005	233.588	18	1	0.2778	3.749	3.487	0.3933	4	0.5849	11.4545	4.2727	2	7	41.0594	43.146	21.0248	29.8444	5	0	2	0	1	0	0	0	1	1	0	0	0	0	1	1	1	1	0	1	1	0	0	186	175	NULL	B	A
HLA-DRA	1A6A	13	0.0003	507.476	16	0	0.3125	4.2121	4.2454	0.6948	4	0.4417	8.1111	4.8889	1	7	47.0975	60.5107	36.3156	73.4879	5	0	2	0	0	0	0	2	1	0	0	0	1	0	0	0	0	1	1	0	1	0	0	175	175	NULL	A	A
HLA-DRA	1A6A	14	0.0014	140.31	15	0	0.7333	3.9946	1.169	0.7121	10	0.5453	25.75	3.5	0	2	14.4915	20.6011	15.2908	21.0931	1	0	0	0	0	0	1	0	1	0	0	0	0	0	1	0	0	1	0	0	0	0	0	186	186	NULL	B	B
HLA-DRA	1A6A	15	0.1364	432.282	30	1	0.6333	4.1963	4.0046	0.6183	18	0.4842	2.2857	4.4286	1	4	102.648	18.2591	91.7446	15.679	4	1	1	0	0	0	1	1	0	0	1	0	1	0	0	1	0	0	0	0	0	0	0	175	14	NULL	A	C
HLA-DRA	1A6A	16	0.0056	235.292	16	1	0.875	3.8819	2.6778	0.634	13	0.3734	0.8571	4.2857	-1	6	45.8899	32.3651	22.9361	36.7721	2	0	1	1	1	0	0	1	0	0	0	0	0	0	0	0	1	0	0	1	1	0	0	175	186	NULL	A	B
HLA-DRA	1A6A	17	0.0013	329.477	19	0	0.4737	3.8997	3.0186	0.5059	8	0.8337	6	4.1667	1	5	55.5509	36.6952	32.4929	48.9732	2	0	0	0	0	0	1	1	0	1	0	1	1	0	0	0	1	0	0	0	0	0	0	186	186	NULL	B	B
HLA-DRA	1A6A	18	0.0064	413.081	39	0	0.2821	4.0814	4.0175	0.5381	10	0.7241	25.4545	4.3636	0	5	68.8348	71.1589	51.6063	43.8126	9	0	1	0	1	0	0	0	0	0	0	2	0	0	1	2	1	1	0	1	1	0	0	175	175	NULL	A	A
HLA-DRA	1A6A	19	0.0016	379.372	17	1	0.5294	4.0628	4.232	0.5809	8	0.3672	27.125	4.625	0	5	89.3645	49.5084	21.0248	38.3421	4	0	1	0	1	0	0	1	0	1	1	1	0	0	1	0	0	1	0	0	0	0	0	175	186	NULL	A	B
HLA-DRA	1A6A	20	0.0066	497.469	34	1	0.4412	3.9647	4.5982	0.4969	14	0.7339	29.1111	4.8889	0	6	88.1569	84.9551	28.6702	73.2345	6	0	0	0	0	0	0	1	0	0	0	0	1	0	1	1	0	2	1	1	1	0	0	175	186	NULL	A	B
CD48	2EDO	1	0.1587	394.634	43	0	0.5814	3.8779	3.6288	0.5284	24	0	7.4444	4.5556	0	7	66.4196	64.5974	45.8723	59.4071	6	0	1	0	0	0	2	2	0	0	0	1	1	0	0	0	0	1	0	0	1	0	0	120	120	NULL	A	A
CD48	2EDO	2	0.0002	417.513	25	0	0.16	4.0841	4.1718	0.6701	3	0	-15.5	5	4	5	43.4746	48.8131	34.4042	64.962	3	0	1	0	0	0	1	0	1	0	0	0	3	0	0	0	0	0	0	0	0	0	0	120	120	NULL	A	A
CD48	2EDO	3	0.0005	430.567	37	0	0.1892	3.8824	3.8736	0.499	3.1429	0	30	5.1111	1	6	67.6272	54.0819	47.7836	64.7367	5	0	0	0	0	0	1	1	0	0	1	0	2	0	2	0	1	0	0	1	0	0	0	120	120	NULL	A	A
CD48	2EDO	4	0.0003	322.293	26	0	0.1538	3.8025	4.5047	0.5654	3	0	4.375	3.75	-1	6	47.0975	64.2875	24.8475	71.2984	4	0	0	1	0	0	1	1	0	0	0	1	0	0	0	1	2	0	0	1	0	0	0	120	120	NULL	A	A
CD48	2EDO	5	0.0004	361.513	15	0	0.2667	3.9128	3.5675	0.561	3	0	-24	4.8	2	5	41.0594	33.5472	26.7588	47.5158	3	0	1	0	1	0	0	0	0	0	0	0	2	0	0	0	1	0	0	0	0	0	0	120	120	NULL	A	A
CD48	2EDO	6	0.0001	87.9948	20	0	0.05	3.5981	1.2229	0.4422	0	0	19	2.8	1	3	14.4915	21.5177	11.4681	13.94	3	0	0	0	0	0	0	0	1	1	0	1	0	0	0	0	2	0	0	0	0	0	0	120	120	NULL	A	A
CD48	2EDO	7	0.0001	397.086	26	0	0.1154	3.8563	4.0245	0.4601	2	0	10.7778	4.4444	0	7	54.3433	71.8984	15.2908	85.4074	3	0	0	0	0	0	2	2	1	1	0	1	1	0	0	0	0	0	1	0	0	0	0	120	120	NULL	A	A
CD48	2EDO	8	0.0002	132.143	16	0	0.0625	3.5357	2.4713	0.4889	0	0	17.1429	3.8571	1	5	26.5678	33.7242	1.9113	38.7082	2	0	0	1	0	0	1	0	0	0	0	1	1	0	0	0	1	1	0	0	1	0	0	120	120	NULL	A	A
CD48	2EDO	9	0.0016	206.586	15	0	0.4667	3.8013	3.1983	0.4791	6	0	32.8333	4.1667	1	4	60.3814	19.3969	19.1134	24.3739	3	0	0	0	0	0	0	0	0	0	1	0	1	0	1	0	1	2	0	0	0	0	0	120	120	NULL	A	A
CD48	2EDO	10	0.0013	189.978	18	0	0.3889	4.0391	1.951	0.5356	6	0	24.1667	3.8333	0	4	62.7967	19.2863	30.5815	12.1729	2	0	0	0	0	0	0	1	1	1	0	0	0	0	0	0	1	0	1	0	1	0	0	120	120	NULL	A	A
LCP1	2D85	1	0.0067	440.575	44	0	0.2727	3.7204	4.4808	0.4277	10.3333	0	4.1429	3.4286	0	10	79.7035	65.6467	34.4042	47.1779	7	0	0	1	0	0	0	2	3	0	1	0	2	0	0	0	3	1	1	0	0	0	0	123	123	NULL	A	A
LCP1	2D85	2	0.3924	157.831	25	0	0.84	3.6869	2.2011	0.3905	20	0	74.3	3.8	0	0	36.2289	3.2144	0	0	2	3	0	0	0	0	0	0	0	0	2	2	0	0	0	0	0	0	0	0	3	0	0	123	123	NULL	A	A
LCP1	2D85	3	0.0065	516.856	38	0	0.3947	3.9286	5.1262	0.5303	13.7333	0	-4.5	4.375	-1	5	70.0424	79.4871	43.9609	111.464	3	0	0	0	1	0	0	2	0	0	0	1	2	0	0	1	0	0	0	0	1	0	0	123	123	NULL	A	A
LCP1	2D85	4	0.001	402.212	32	0	0.1875	3.9631	4.2672	0.5223	5	0	-17.375	3.625	1	8	38.6441	74.4839	13.3794	80.5002	5	0	1	2	0	0	0	1	0	0	0	0	1	0	0	0	3	0	0	0	0	0	0	123	123	NULL	A	A
LCP1	2D85	5	0.1296	208.933	31	0	0.7097	3.978	1.9238	0.5253	21	0	38	3.625	-1	2	56.8176	19.3084	29.5636	24.3458	4	1	0	1	1	0	0	0	1	0	2	0	0	2	0	0	0	0	0	0	0	0	0	123	123	NULL	A	A
LCP1	2D85	6	0.297	299.742	29	0	0.7931	3.9877	3.0691	0.6073	22	0	49.3333	4.3333	-1	2	76.0806	26.8086	43.9609	39.9966	2	1	0	0	1	0	0	0	0	0	0	1	0	1	0	0	0	0	0	1	1	0	0	123	123	NULL	A	A
LCP1	2D85	7	0.0007	231.029	18	0	0.2222	4.244	2.0433	0.6992	3	0	-3.6667	3	-1	5	32.606	30.1336	26.7588	21.0649	5	0	0	2	1	0	0	0	0	0	1	0	0	0	0	0	2	0	0	0	0	0	0	123	123	NULL	A	A
LCP1	2D85	8	0.0014	223.72	20	0	0.45	3.8402	3.2814	0.5084	8	0	-17.6667	4.1667	-2	6	64.0043	32.4536	11.4681	42.0172	2	0	0	0	2	0	0	1	0	0	0	0	1	0	0	0	1	0	0	1	0	0	0	123	123	NULL	A	A
LCP1	2D85	9	0.001	92.6021	16	0	0.5	3.6865	1.2196	0.4251	7	0	11.8	3.4	1	4	24.1526	16.1161	7.6454	13.9964	3	0	0	0	0	0	0	0	0	0	0	1	1	0	0	0	3	0	0	0	0	0	0	123	123	NULL	A	A
LCP1	2D85	10	0.0011	300.64	20	0	0.5	4.0057	3.5795	0.5116	9	0	41.8571	4.7143	0	4	55.5509	52.8334	30.5815	66.3912	4	1	0	0	0	0	0	1	0	0	1	1	1	0	0	0	0	1	1	0	0	0	0	123	123	NULL	A	A
LCP2	6ZCJ	1	0.6276	603.331	71	0	0.2394	3.6611	6.8278	0.4315	13.0588	0.1447	8.7059	3.7059	-4	11	78.4958	92.3225	21.0248	74.889	9	1	1	0	1	0	0	5	2	1	0	2	0	0	0	0	2	0	0	1	1	0	0	235	235	NULL	A	A
LCP2	6ZCJ	2	0.0977	719.686	54	0	0.4444	4.0778	6.3702	0.6393	15.6667	0.1011	24.4667	3.8	-1	8	108.686	66.519	78.3651	95.7005	4	3	0	1	0	0	1	2	1	0	0	0	1	0	0	0	0	1	0	2	3	0	0	235	235	NULL	A	A
LCP2	6ZCJ	3	0.049	315.245	31	1	0.4839	3.7697	4.9166	0.4901	12.2667	0.3579	26.0909	5.0909	1	7	50.7204	47.3434	7.6454	48.8324	5	1	2	0	0	0	1	2	0	0	1	1	1	0	0	0	0	0	1	0	1	0	0	235	9	NULL	A	P
LCP2	6ZCJ	4	0.001	139.863	20	0	0.15	3.5612	2.5194	0.3252	2	0.3972	13.7778	4.2222	1	5	38.6441	12.9903	1.9113	1.7671	6	1	1	0	0	0	0	1	0	0	0	1	1	1	0	1	0	2	0	0	0	0	0	235	235	NULL	A	A
LCP2	6ZCJ	5	0.0018	393.197	25	0	0.36	4.0061	4.0688	0.6161	8	0.461	1.2857	3.7143	-2	4	33.8136	64.3982	11.4681	73.0937	4	1	1	0	1	0	0	2	1	0	1	0	0	0	0	0	0	0	0	0	0	0	0	235	235	NULL	A	A
LCP2	6ZCJ	6	0.002	263.184	16	0	0.4375	3.8863	3.3777	0.5471	6	0.2311	18.875	4.375	2	5	44.6822	23.6827	38.2269	36.6313	1	1	1	0	1	0	0	0	0	1	1	0	1	0	1	0	1	0	0	0	0	0	0	235	235	NULL	A	A
LCP2	6ZCJ	7	0.5195	317.28	33	1	0.5758	3.9042	3.3863	0.46	18	0.2824	28.3333	4.3333	1	4	74.873	32.2323	28.6702	10.4621	5	0	0	1	0	0	0	0	0	0	2	1	1	0	1	3	1	0	0	1	1	0	0	235	9	NULL	A	P
LCP2	6ZCJ	8	0	226.218	25	0	0.12	4.0883	2.0549	0.5653	2	0.2616	-13.6	5	-2	5	24.1526	37.8109	13.3794	71.6081	3	0	1	0	1	0	0	2	0	0	0	0	0	0	0	0	0	0	0	1	0	0	0	235	235	NULL	A	A
LCP2	6ZCJ	9	0.014	218.761	16	0	0.6875	4.0893	2.05	0.7358	10	0	26.7143	4.4286	1	3	42.267	4.2858	34.4042	10.4621	0	2	1	0	1	0	0	0	0	0	0	1	1	0	1	0	0	0	0	0	0	0	0	235	235	NULL	A	A
LCP2	6ZCJ	10	0.0106	325.638	16	0	0.5	3.9537	4.0159	0.627	6.5	0.0866	10.3333	4.6667	1	4	66.4196	28.2563	63.0744	38.6801	2	1	1	0	0	0	1	1	0	0	1	0	1	0	0	0	0	0	0	0	0	0	0	235	235	NULL	A	A
LCP2	6ZCJ	11	0.0002	257.426	18	0	0.1667	3.81	2.8273	0.4699	2	0.2495	16.4	4.4	0	3	28.9831	51.6292	13.3794	41.7638	4	0	0	0	1	0	0	0	1	0	0	1	1	0	0	0	0	0	0	1	0	0	0	235	235	NULL	A	A
LCP2	6ZCJ	12	0.0351	207.783	18	0	0.7222	3.9302	2.2941	0.5611	12	0.4111	49.625	5.25	1	4	47.5725	21.4292	30.7801	24.3458	1	0	1	0	0	0	1	0	0	0	0	1	0	2	1	0	0	1	0	1	0	0	0	235	235	NULL	A	A
LCP2	6ZCJ	13	0.0002	179.802	16	0	0.1875	3.8636	2.1625	0.4733	2	0.3132	15	4.5714	-1	6	33.8136	31.2051	22.9361	27.9927	5	0	1	0	0	0	0	2	0	0	0	0	0	0	0	0	1	1	1	0	1	0	0	235	235	NULL	A	A
LCP2	6ZCJ	14	0.0001	152.207	16	0	0	3.7636	2.0514	0.493	0	0.3315	19.5714	4	0	5	15.6992	48.4591	1.9113	43.6436	4	1	0	0	0	0	0	1	0	0	0	1	1	0	0	0	2	0	0	1	0	0	0	235	235	NULL	A	A
LCP2	6ZCJ	15	0.0037	171.207	19	0	0.4211	3.8981	1.7131	0.5242	7	0.3899	14.5714	3	0	2	43.4746	18.4804	42.0496	7.0686	6	2	0	0	0	0	0	1	2	0	0	0	1	1	0	0	0	0	0	0	0	0	0	235	235	NULL	A	A
LCP2	6ZCJ	16	0.0002	327.514	22	0	0.1364	3.9655	2.7653	0.6312	2	0.2815	-18	4.25	-1	4	47.0975	53.9492	26.7588	52.4793	0	0	0	0	0	0	0	2	0	0	0	0	1	0	0	0	0	1	0	0	0	0	0	235	235	NULL	A	A
LCP2	6ZCJ	17	0.0002	315.743	19	0	0.1579	3.8696	3.4722	0.6768	2	0.1912	-4.2857	4.1429	0	5	47.0975	68.684	34.4042	66.1377	3	0	1	0	0	0	0	2	1	0	0	0	1	1	0	0	1	0	0	0	0	0	0	235	235	NULL	A	A
GZMK	1MZA	1	0.0103	690.952	50	0	0.3	3.9657	7.1447	0.6135	10.1333	0.3776	19	4.2632	4	13	112.309	60.223	86.0105	75.0298	6	0	2	0	1	0	1	0	0	0	0	3	3	1	0	0	4	2	0	0	2	0	0	234	234	NULL	A	A
GZMK	1MZA	2	0.0028	154.3	29	0	0.1724	3.5844	3.0649	0.4036	4	0.3204	6.9231	2.6923	-1	6	16.9068	15.0226	0	0	7	1	1	0	2	0	0	0	4	0	0	0	0	0	0	0	1	2	0	0	2	0	0	234	234	NULL	A	A
GZMK	1MZA	3	0.0108	610.792	40	0	0.275	4.018	4.4638	0.5054	8.3636	0.5363	-2.3	3.6	1	6	80.9111	58.5227	74.5425	24.7119	12	1	1	0	1	0	2	0	2	1	0	0	0	0	0	1	0	0	0	1	0	0	0	234	234	NULL	A	A
GZMK	1MZA	4	0.0009	333.927	22	0	0.2727	3.8647	4.147	0.5126	5	0.6026	-7.3333	3.7778	1	6	43.4746	49.8403	28.6702	51.0783	6	0	0	0	1	0	0	1	2	0	0	0	3	0	0	0	0	1	0	0	1	0	0	234	234	NULL	A	A
GZMK	1MZA	5	0.2723	357.654	37	0	0.7297	3.8813	3.6064	0.5743	26	0.1524	34.375	4.75	2	5	61.6682	60.6213	36.3156	47.375	4	0	0	0	0	2	1	0	0	1	0	0	1	0	0	0	0	0	0	2	1	0	0	234	234	NULL	A	A
GZMK	1MZA	6	0.0002	521.629	34	0	0.0294	3.9711	5.4385	0.5252	0	0.5022	6.4667	3.0667	0	6	69.0723	90.4451	49.695	99.3756	8	1	0	0	2	2	0	1	3	2	0	0	1	0	0	1	0	0	0	0	2	0	0	234	234	NULL	A	A
GZMK	1MZA	7	0.0246	221.323	20	0	0.75	3.9648	2.4064	0.6063	14	0.3257	80.4	4.8	1	1	39.8517	25.8921	19.1134	13.9682	4	0	0	0	0	0	0	0	0	1	3	1	0	0	0	0	0	0	0	0	0	0	0	234	234	NULL	A	A
GZMK	1MZA	8	0.0002	147.074	19	0	0.1053	3.7471	1.8946	0.4257	1	0.433	14.3333	4.3333	0	7	14.729	43.0133	9.5567	20.9241	9	0	0	1	1	0	1	0	0	0	0	0	1	1	1	0	1	1	0	1	0	0	0	234	234	NULL	A	A
GZMK	1MZA	9	0.0001	189.084	17	0	0.0588	3.8327	2.0774	0.5199	0	0.6162	14	4.5	1	3	15.6992	44.0847	9.5567	31.4707	3	0	0	0	0	0	1	0	1	0	0	0	1	0	1	1	0	0	0	1	0	0	0	234	234	NULL	A	A
GZMK	1MZA	10	0.0004	237.598	15	0	0.3333	3.9046	2.4348	0.4458	4	0.302	20.625	4.25	3	6	42.267	21.5398	28.6702	35.2021	3	0	1	0	0	0	0	0	0	1	0	1	1	0	0	0	1	2	0	0	1	0	0	234	234	NULL	A	A
GZMK	1MZA	11	0.0011	173.483	17	0	0.6471	3.8851	2.0248	0.5645	10	0.5862	-5.5714	4.1429	1	5	39.8517	26.8307	26.7588	38.2577	4	0	0	0	0	0	1	1	1	1	0	0	1	0	0	1	0	0	0	1	0	0	0	234	234	NULL	A	A
GZMK	1MZA	12	0.0112	393.213	27	0	0.5556	4.1713	2.861	0.5499	14	0.3529	-0.875	3.625	2	5	59.1738	58.1907	30.5815	41.8764	4	0	1	0	1	0	0	0	1	2	0	1	0	0	0	1	1	0	0	0	0	0	0	234	234	NULL	A	A
GZMK	1MZA	13	0.0038	359.257	18	0	0.4444	3.9951	3.068	0.5533	7	0.1638	9.2857	4.8571	4	4	78.4958	40.4185	63.0744	28.2743	4	0	1	0	0	1	0	0	1	0	1	0	3	0	0	0	0	0	0	0	0	0	0	234	234	NULL	A	A

## Sheet: Table S6
Table S6. The interactive chemicals of target genes in CTD database
Chemical Name	Chemical ID	CasRN	Gene Symbol	GeneID	Gene Forms	Organism	OrganismID	Interaction	Interaction Actions	PubMedIDs
1,25-dihydroxyvitamin D	C097949	66772-14-3	CCL5	6352	protein	Homo sapiens	9606	1,25-dihydroxyvitamin D inhibits the reaction [Lipopolysaccharides results in increased secretion of CCL5 protein]	decreases^reaction|increases^secretion	16367934
15-deoxy-delta(12,14)-prostaglandin J2	C097240		CCL5	6352	mRNA	Homo sapiens	9606	15-deoxy-delta(12,14)-prostaglandin J2 inhibits the reaction [[Poly I-C co-treated with IL4 protein] results in increased expression of CCL5 mRNA]	affects^cotreatment|decreases^reaction|increases^expression	23688403
1-aminopyrene	C004482	1606-67-3	CCL5	6352	mRNA	Homo sapiens	9606	1-aminopyrene results in increased expression of CCL5 mRNA	increases^expression	19879285
1-nitropyrene	C032668	5522-43-0	CCL5	6352	mRNA	Homo sapiens	9606	1-nitropyrene results in increased expression of CCL5 mRNA	increases^expression	19879285
2-(2-amino-3-methoxyphenyl)-4H-1-benzopyran-4-one	C093973		CCL5	6352	protein	Homo sapiens	9606	2-(2-amino-3-methoxyphenyl)-4H-1-benzopyran-4-one inhibits the reaction [[CCL5 protein binds to and results in increased activity of CCR5 protein] which results in increased expression of SOD1 protein]	affects^binding|decreases^reaction|increases^activity|increases^expression	19016906
2-(2-amino-3-methoxyphenyl)-4H-1-benzopyran-4-one	C093973		CCL5	6352	protein	Homo sapiens	9606	2-(2-amino-3-methoxyphenyl)-4H-1-benzopyran-4-one inhibits the reaction [[CXCL8 protein co-treated with CCL5 protein] results in increased expression of KLF5 protein]	affects^cotreatment|decreases^reaction|increases^expression	21297082
2-(2-amino-3-methoxyphenyl)-4H-1-benzopyran-4-one	C093973		CCL5	6352	protein	Homo sapiens	9606	2-(2-amino-3-methoxyphenyl)-4H-1-benzopyran-4-one inhibits the reaction [[CXCL8 protein co-treated with CCL5 protein] results in increased phosphorylation of MAPK1 protein]	affects^cotreatment|decreases^reaction|increases^phosphorylation	21297082
2-(2-amino-3-methoxyphenyl)-4H-1-benzopyran-4-one	C093973		CCL5	6352	protein	Homo sapiens	9606	2-(2-amino-3-methoxyphenyl)-4H-1-benzopyran-4-one inhibits the reaction [[CXCL8 protein co-treated with CCL5 protein] results in increased phosphorylation of MAPK3 protein]	affects^cotreatment|decreases^reaction|increases^phosphorylation	21297082
2-(2-amino-3-methoxyphenyl)-4H-1-benzopyran-4-one	C093973		CCL5	6352	protein	Homo sapiens	9606	2-(2-amino-3-methoxyphenyl)-4H-1-benzopyran-4-one inhibits the reaction [Dermatophagoides pteronyssinus antigen p 1 results in increased secretion of CCL5 protein]	decreases^reaction|increases^secretion	10919993
2-(2-amino-3-methoxyphenyl)-4H-1-benzopyran-4-one	C093973		CCL5	6352	protein	Homo sapiens	9606	2-(2-amino-3-methoxyphenyl)-4H-1-benzopyran-4-one inhibits the reaction [Particulate Matter analog results in increased secretion of CCL5 protein]	decreases^reaction|increases^secretion	10919993
2-(2-amino-3-methoxyphenyl)-4H-1-benzopyran-4-one	C093973		CCL5	6352	protein	Homo sapiens	9606	2-(2-amino-3-methoxyphenyl)-4H-1-benzopyran-4-one inhibits the reaction [Vehicle Emissions analog results in increased secretion of CCL5 protein]	decreases^reaction|increases^secretion	10919993
2-(2-amino-3-methoxyphenyl)-4H-1-benzopyran-4-one	C093973		CCL5	6352	protein	Homo sapiens	9606	SB 203580 promotes the reaction [2-(2-amino-3-methoxyphenyl)-4H-1-benzopyran-4-one inhibits the reaction [Particulate Matter analog results in decreased secretion of CCL5 protein]]	decreases^reaction|decreases^secretion|increases^reaction	10919993
2-(2-amino-3-methoxyphenyl)-4H-1-benzopyran-4-one	C093973		CCL5	6352	protein	Homo sapiens	9606	SB 203580 promotes the reaction [2-(2-amino-3-methoxyphenyl)-4H-1-benzopyran-4-one inhibits the reaction [Vehicle Emissions analog results in decreased secretion of CCL5 protein]]	decreases^reaction|decreases^secretion|increases^reaction	10919993
2-anisidine	C003898	90-04-0	CCL5	6352	mRNA	Homo sapiens	9606	2-anisidine results in increased expression of CCL5 mRNA	increases^expression	28089782
2-methyl-4-isothiazolin-3-one	C011506	2682-20-4	CCL5	6352	protein	Homo sapiens	9606	2-methyl-4-isothiazolin-3-one results in increased secretion of CCL5 protein	increases^secretion	30806763
2-Naphthylamine	D015081	91-59-8	CCL5	6352	mRNA	Homo sapiens	9606	2-Naphthylamine results in increased expression of CCL5 mRNA	increases^expression	18247414
2-tert-butylhydroquinone	C018855	1948-33-0	CCL5	6352	protein	Homo sapiens	9606	2-tert-butylhydroquinone results in increased secretion of CCL5 protein	increases^secretion	30806763
3-(4-methylphenylsulfonyl)-2-propenenitrile	C434003		CCL5	6352	protein	Homo sapiens	9606	3-(4-methylphenylsulfonyl)-2-propenenitrile inhibits the reaction [Nanotubes, Carbon results in increased secretion of CCL5 protein]	decreases^reaction|increases^secretion	29348435
3-aminofluoranthene	C046693	2693-46-1	CCL5	6352	mRNA	Homo sapiens	9606	3-aminofluoranthene results in increased expression of CCL5 mRNA	increases^expression	19879285
4-(4-((5-(4,5-dimethyl-2-nitrophenyl)-2-furanyl)methylene)-4,5-dihydro-3-methyl-5-oxo-1H-pyrazol-1-yl)benzoic acid	C584509		CCL5	6352	mRNA	Homo sapiens	9606	4-(4-((5-(4,5-dimethyl-2-nitrophenyl)-2-furanyl)methylene)-4,5-dihydro-3-methyl-5-oxo-1H-pyrazol-1-yl)benzoic acid results in increased expression of CCL5 mRNA	increases^expression	26191083
4-phenylenediamine	C029728	106-50-3	CCL5	6352	mRNA	Homo sapiens	9606	4-phenylenediamine results in increased expression of CCL5 mRNA	increases^expression	27585668
7-ketocholesterol	C003001	566-28-9	CCL5	6352	protein	Homo sapiens	9606	7-ketocholesterol results in increased expression of CCL5 protein	increases^expression	24895526
7-ketocholesterol	C003001	566-28-9	CCL5	6352	protein	Homo sapiens	9606	Resveratrol inhibits the reaction [7-ketocholesterol results in increased expression of CCL5 protein]	decreases^reaction|increases^expression	24895526
9,10-Dimethyl-1,2-benzanthracene	D015127	57-97-6	CCL5	6352	mRNA	Homo sapiens	9606	9,10-Dimethyl-1,2-benzanthracene promotes the reaction [AHR protein results in increased expression of CCL5 mRNA]	increases^expression|increases^reaction	12200463
abrine	C496492		CCL5	6352	mRNA	Homo sapiens	9606	abrine results in increased expression of CCL5 mRNA	increases^expression	31054353
Acetaminophen	D000082	103-90-2	CCL5	6352	mRNA	Homo sapiens	9606	Acetaminophen results in increased expression of CCL5 mRNA	increases^expression	29067470
acetovanillone	C056165	498-02-2	CCL5	6352	protein	Homo sapiens	9606	acetovanillone inhibits the reaction [TNF protein results in increased expression of CCL5 protein]	decreases^reaction|increases^expression	22414048
Acetylcysteine	D000111	616-91-1	CCL5	6352	protein	Homo sapiens	9606	Acetylcysteine inhibits the reaction [Cadmium Chloride results in increased secretion of CCL5 protein]	decreases^reaction|increases^secretion	26138014
Acetylcysteine	D000111	616-91-1	CCL5	6352	protein	Homo sapiens	9606	Acetylcysteine inhibits the reaction [TNF protein results in increased expression of CCL5 protein]	decreases^reaction|increases^expression	11167962
Acetylcysteine	D000111	616-91-1	CCL5	6352	mRNA	Homo sapiens	9606	Acetylcysteine inhibits the reaction [Tobacco Smoke Pollution results in increased expression of CCL5 mRNA]	decreases^reaction|increases^expression	33146789
Aerosols	D000336		CCL5	6352	mRNA	Homo sapiens	9606	Aerosols results in decreased expression of CCL5 mRNA	decreases^expression	29505817
Aerosols	D000336		CCL5	6352	protein	Homo sapiens	9606	Aerosols results in decreased expression of CCL5 protein	decreases^expression	29505817
Air Pollutants	D000393		CCL5	6352	protein	Homo sapiens	9606	[Air Pollutants results in increased abundance of Ozone] which results in increased expression of CCL5 protein	increases^abundance|increases^expression	24641287
Air Pollutants	D000393		CCL5	6352	protein	Homo sapiens	9606	[[Air Pollutants results in increased abundance of Particulate Matter] co-treated with [TNF protein co-treated with IFNG protein]] results in increased secretion of CCL5 protein	affects^cotreatment|increases^abundance|increases^secretion	32487172
Air Pollutants	D000393		CCL5	6352	protein	Homo sapiens	9606	[Air Pollutants results in increased abundance of Particulate Matter] which results in increased secretion of CCL5 protein	increases^abundance|increases^secretion	32487172
Aldehydes	D000447		CCL5	6352	mRNA	Homo sapiens	9606	Aldehydes results in increased expression of CCL5 mRNA	increases^expression	25014914
alpha phellandrene	C005403	99-83-2	CCL5	6352	mRNA	Homo sapiens	9606	alpha phellandrene results in increased expression of CCL5 mRNA	increases^expression	25075043
Alum Compounds	D000534		CCL5	6352	protein	Homo sapiens	9606	Alum Compounds results in increased secretion of CCL5 protein	increases^secretion	18390722
Aluminum Hydroxide	D000536	21645-51-2	CCL5	6352	protein	Homo sapiens	9606	Aluminum Hydroxide results in increased secretion of CCL5 protein	increases^secretion	18390722
amorolfine	C038974		CCL5	6352	mRNA	Homo sapiens	9606	amorolfine inhibits the reaction [[Poly I-C co-treated with IL4 protein] results in increased expression of CCL5 mRNA]	affects^cotreatment|decreases^reaction|increases^expression	23688403
Anisomycin	D000841	22862-76-6	CCL5	6352	protein	Homo sapiens	9606	Anisomycin results in decreased expression of CCL5 protein	decreases^expression	20116850
Antimycin A	D000968	642-15-9	CCL5	6352	protein	Homo sapiens	9606	Antimycin A results in decreased expression of CCL5 protein	decreases^expression	20116850
Antirheumatic Agents	D018501		CCL5	6352	mRNA	Homo sapiens	9606	Antirheumatic Agents results in decreased expression of CCL5 mRNA	decreases^expression	24449571
Arecoline	D001115	63-75-2	CCL5	6352	protein	Homo sapiens	9606	Arecoline results in increased secretion of CCL5 protein	increases^secretion	21297082
Arsenic	D001151	7440-38-2	CCL5	6352	gene	Homo sapiens	9606	Arsenic affects the methylation of CCL5 gene	affects^methylation	25304211
arsenite	C015001	15502-74-6	CCL5	6352	mRNA	Homo sapiens	9606	arsenite affects the expression of CCL5 mRNA	affects^expression	22959463
Asbestos	D001194	1332-21-4	CCL5	6352	protein	Homo sapiens	9606	Asbestos results in increased expression of CCL5 protein	increases^expression	25162674
Asbestos, Crocidolite	D017638	12001-28-4	CCL5	6352	mRNA	Homo sapiens	9606	Asbestos, Crocidolite results in decreased expression of CCL5 mRNA	decreases^expression	29523930
Beclomethasone	D001507	4419-39-0	CCL5	6352	protein	Homo sapiens	9606	[Beclomethasone co-treated with Albuterol] results in decreased secretion of CCL5 protein	affects^cotreatment|decreases^secretion	15679717
Beclomethasone	D001507	4419-39-0	CCL5	6352	protein	Homo sapiens	9606	[Beclomethasone co-treated with Formoterol Fumarate] results in decreased secretion of CCL5 protein	affects^cotreatment|decreases^secretion	15679717
Beclomethasone	D001507	4419-39-0	CCL5	6352	protein	Homo sapiens	9606	Beclomethasone inhibits the reaction [TNF protein results in increased secretion of CCL5 protein]	decreases^reaction|increases^secretion	10903220|14643170
Beclomethasone	D001507	4419-39-0	CCL5	6352	mRNA	Homo sapiens	9606	Beclomethasone results in decreased expression of CCL5 mRNA	decreases^expression	8534483
Beclomethasone	D001507	4419-39-0	CCL5	6352	protein	Homo sapiens	9606	Beclomethasone results in decreased expression of CCL5 protein	decreases^expression	8534483
Benzene	D001554	71-43-2	CCL5	6352	mRNA	Homo sapiens	9606	Benzene results in increased expression of CCL5 mRNA	increases^expression	33064461
Benzene	D001554	71-43-2	CCL5	6352	protein	Homo sapiens	9606	Benzene results in increased expression of CCL5 protein	increases^expression	11306435
Benzo(a)pyrene	D001564	50-32-8	CCL5	6352	promoter	Homo sapiens	9606	Benzo(a)pyrene affects the methylation of CCL5 promoter	affects^methylation	27901495
Benzo(a)pyrene	D001564	50-32-8	CCL5	6352	protein	Homo sapiens	9606	Benzo(a)pyrene promotes the reaction [AHR protein results in increased expression of CCL5 protein]	increases^expression|increases^reaction	12200463
Benzo(a)pyrene	D001564	50-32-8	CCL5	6352	mRNA	Homo sapiens	9606	Benzo(a)pyrene results in increased expression of CCL5 mRNA	increases^expression	18247414
Benzo(a)pyrene	D001564	50-32-8	CCL5	6352	protein	Homo sapiens	9606	Benzo(a)pyrene results in increased expression of CCL5 protein	increases^expression	11306435
Benzo(a)pyrene	D001564	50-32-8	CCL5	6352	3' UTR	Homo sapiens	9606	Benzo(a)pyrene results in increased methylation of CCL5 3' UTR	increases^methylation	27901495
beryllium sulfate	C020711	13510-49-1	CCL5	6352	mRNA	Homo sapiens	9606	beryllium sulfate results in increased expression of CCL5 mRNA	increases^expression	16314022
beta-hydroxy simvastatin acid	C483161		CCL5	6352	mRNA	Homo sapiens	9606	beta-hydroxy simvastatin acid results in decreased expression of CCL5 mRNA	decreases^expression	18192240
beta-Naphthoflavone	D019324	6051-87-2	CCL5	6352	mRNA	Homo sapiens	9606	beta-Naphthoflavone results in decreased expression of CCL5 mRNA	decreases^expression	32858204
Bezafibrate	D001629	41859-67-0	CCL5	6352	mRNA	Homo sapiens	9606	Bezafibrate inhibits the reaction [Chenodeoxycholic Acid results in increased expression of CCL5 mRNA]	decreases^reaction|increases^expression	12126966
Bezafibrate	D001629	41859-67-0	CCL5	6352	protein	Homo sapiens	9606	Bezafibrate inhibits the reaction [Chenodeoxycholic Acid results in increased expression of CCL5 protein]	decreases^reaction|increases^expression	12126966
Bezafibrate	D001629	41859-67-0	CCL5	6352	mRNA	Homo sapiens	9606	Bezafibrate inhibits the reaction [TNF protein results in increased expression of CCL5 mRNA]	decreases^reaction|increases^expression	12586603
Bezafibrate	D001629	41859-67-0	CCL5	6352	protein	Homo sapiens	9606	Bezafibrate inhibits the reaction [TNF protein results in increased expression of CCL5 protein]	decreases^reaction|increases^expression	12586603
Budesonide	D019819	51333-22-3	CCL5	6352	mRNA	Homo sapiens	9606	Budesonide inhibits the reaction [TNF protein results in increased secretion of CCL5 mRNA]	decreases^reaction|increases^secretion	14643170
Budesonide	D019819	51333-22-3	CCL5	6352	protein	Homo sapiens	9606	Budesonide inhibits the reaction [TNF protein results in increased secretion of CCL5 protein]	decreases^reaction|increases^secretion	10903220|14643170
butenafine	C067594	101828-21-1	CCL5	6352	mRNA	Homo sapiens	9606	butenafine inhibits the reaction [[Poly I-C co-treated with IL4 protein] results in increased expression of CCL5 mRNA]	affects^cotreatment|decreases^reaction|increases^expression	23688403
Buthionine Sulfoximine	D019328	5072-26-4	CCL5	6352	protein	Homo sapiens	9606	Buthionine Sulfoximine promotes the reaction [TNF protein results in increased expression of CCL5 protein]	increases^expression|increases^reaction	11167962
Buthionine Sulfoximine	D019328	5072-26-4	CCL5	6352	protein	Homo sapiens	9606	SB 203580 inhibits the reaction [Buthionine Sulfoximine promotes the reaction [TNF protein results in increased expression of CCL5 protein]]	decreases^reaction|increases^expression|increases^reaction	11167962
butyraldehyde	C018475	123-72-8	CCL5	6352	mRNA	Homo sapiens	9606	butyraldehyde results in increased expression of CCL5 mRNA	increases^expression	26079696
Cadmium	D002104	7440-43-9	CCL5	6352	mRNA	Homo sapiens	9606	[Cadmium Chloride results in increased abundance of Cadmium] which results in decreased expression of CCL5 mRNA	decreases^expression|increases^abundance	35301059
Cadmium Chloride	D019256	10108-64-2	CCL5	6352	protein	Homo sapiens	9606	Acetylcysteine inhibits the reaction [Cadmium Chloride results in increased secretion of CCL5 protein]	decreases^reaction|increases^secretion	26138014
Cadmium Chloride	D019256	10108-64-2	CCL5	6352	mRNA	Homo sapiens	9606	[Cadmium Chloride results in increased abundance of Cadmium] which results in decreased expression of CCL5 mRNA	decreases^expression|increases^abundance	35301059
Cadmium Chloride	D019256	10108-64-2	CCL5	6352	protein	Homo sapiens	9606	Cadmium Chloride results in increased secretion of CCL5 protein	increases^secretion	26138014
Calcimycin	D000001	52665-69-7	CCL5	6352	protein	Homo sapiens	9606	CCL5 protein promotes the reaction [Calcimycin affects the abundance of and affects the chemical synthesis of Reactive Oxygen Species]	affects^abundance|affects^chemical synthesis|increases^reaction	12797483
Calcimycin	D000001	52665-69-7	CCL5	6352	protein	Homo sapiens	9606	IL5 protein promotes the reaction [CCL5 protein promotes the reaction [Calcimycin affects the abundance of and affects the chemical synthesis of Reactive Oxygen Species]]	affects^abundance|affects^chemical synthesis|increases^reaction	12797483
Calcium	D002118	7440-70-2	CCL5	6352	protein	Homo sapiens	9606	CCL5 protein results in increased uptake of Calcium	increases^uptake	10984371
Camptothecin	D002166	7689-03-04	CCL5	6352	protein	Homo sapiens	9606	Camptothecin results in decreased expression of CCL5 protein	decreases^expression	20116850
Cannabidiol	D002185	13956-29-1	CCL5	6352	mRNA	Homo sapiens	9606	Cannabidiol inhibits the reaction [TNF protein results in increased expression of CCL5 mRNA]	decreases^reaction|increases^expression	31250491
Cannabinoids	D002186		CCL5	6352	mRNA	Homo sapiens	9606	[Plant Extracts results in increased abundance of Cannabinoids] inhibits the reaction [TNF protein results in increased expression of CCL5 mRNA]	decreases^reaction|increases^abundance|increases^expression	31250491
Catechin	D002392	154-23-4	CCL5	6352	mRNA	Homo sapiens	9606	[Oxygen deficiency co-treated with Catechin] results in increased expression of CCL5 mRNA	affects^cotreatment|increases^expression	35883890
CD 437	C099555		CCL5	6352	mRNA	Homo sapiens	9606	CD 437 results in decreased expression of CCL5 mRNA	decreases^expression	12958071
cerous chloride	C026690	7790-86-5	CCL5	6352	mRNA	Homo sapiens	9606	[cerous chloride co-treated with lanthanum chloride] results in increased expression of CCL5 mRNA	affects^cotreatment|increases^expression	28954213
cerous chloride	C026690	7790-86-5	CCL5	6352	mRNA	Homo sapiens	9606	cerous chloride results in increased expression of CCL5 mRNA	increases^expression	28954213
Chenodeoxycholic Acid	D002635	474-25-9	CCL5	6352	mRNA	Homo sapiens	9606	Bezafibrate inhibits the reaction [Chenodeoxycholic Acid results in increased expression of CCL5 mRNA]	decreases^reaction|increases^expression	12126966
Chenodeoxycholic Acid	D002635	474-25-9	CCL5	6352	protein	Homo sapiens	9606	Bezafibrate inhibits the reaction [Chenodeoxycholic Acid results in increased expression of CCL5 protein]	decreases^reaction|increases^expression	12126966
Chenodeoxycholic Acid	D002635	474-25-9	CCL5	6352	mRNA	Homo sapiens	9606	Chenodeoxycholic Acid results in increased expression of CCL5 mRNA	increases^expression	12126966
Chenodeoxycholic Acid	D002635	474-25-9	CCL5	6352	protein	Homo sapiens	9606	Chenodeoxycholic Acid results in increased expression of CCL5 protein	increases^expression	12126966
Chenodeoxycholic Acid	D002635	474-25-9	CCL5	6352	mRNA	Homo sapiens	9606	Fenofibrate inhibits the reaction [Chenodeoxycholic Acid results in increased expression of CCL5 mRNA]	decreases^reaction|increases^expression	12126966
Chenodeoxycholic Acid	D002635	474-25-9	CCL5	6352	protein	Homo sapiens	9606	Fenofibrate inhibits the reaction [Chenodeoxycholic Acid results in increased expression of CCL5 protein]	decreases^reaction|increases^expression	12126966
cinnamaldehyde	C012843		CCL5	6352	protein	Homo sapiens	9606	cinnamaldehyde results in increased secretion of CCL5 protein	increases^secretion	20488241
coagulin-L	C000593591		CCL5	6352	protein	Homo sapiens	9606	coagulin-L inhibits the reaction [Lipopolysaccharides results in increased expression of CCL5 protein]	decreases^reaction|increases^expression	27568862
Copper	D003300	7440-50-8	CCL5	6352	protein	Homo sapiens	9606	[Copper co-treated with Hydrogen Peroxide] promotes the reaction [CCL5 protein binds to CCL5 protein]	affects^binding|affects^cotreatment|increases^reaction	21963154
Copper	D003300	7440-50-8	CCL5	6352	protein	Homo sapiens	9606	[Copper co-treated with Hydrogen Peroxide] results in increased activity of CCL5 protein	affects^cotreatment|increases^activity	21963154
Copper	D003300	7440-50-8	CCL5	6352	mRNA	Homo sapiens	9606	[Disulfiram binds to Copper] which results in increased expression of CCL5 mRNA	affects^binding|increases^expression	24690739
Cycloheximide	D003513	66-81-9	CCL5	6352	protein	Homo sapiens	9606	Cycloheximide inhibits the reaction [TNF protein results in increased expression of CCL5 protein]	decreases^reaction|increases^expression	22121136
Cycloheximide	D003513	66-81-9	CCL5	6352	protein	Homo sapiens	9606	Cycloheximide inhibits the reaction [tofacitinib inhibits the reaction [TNF protein results in increased expression of CCL5 protein]]	decreases^reaction|increases^expression	22121136
Cycloheximide	D003513	66-81-9	CCL5	6352	mRNA	Homo sapiens	9606	Cycloheximide results in increased expression of CCL5 mRNA	increases^expression	21146893
Cycloheximide	D003513	66-81-9	CCL5	6352	mRNA	Homo sapiens	9606	TNF protein promotes the reaction [Cycloheximide results in increased expression of CCL5 mRNA]	increases^expression|increases^reaction	21146893
Cycloheximide	D003513	66-81-9	CCL5	6352	mRNA	Homo sapiens	9606	Ursodeoxycholic Acid analog inhibits the reaction [TNF protein promotes the reaction [Cycloheximide results in increased expression of CCL5 mRNA]]	decreases^reaction|increases^expression|increases^reaction	21146893
cyfluthrin	C052570	68359-37-5	CCL5	6352	mRNA	Homo sapiens	9606	cyfluthrin results in increased expression of CCL5 mRNA	increases^expression	31330490
cyfluthrin	C052570	68359-37-5	CCL5	6352	mRNA	Homo sapiens	9606	Melatonin inhibits the reaction [cyfluthrin results in increased expression of CCL5 mRNA]	decreases^reaction|increases^expression	31330490
Dasatinib	D000069439		CCL5	6352	protein	Homo sapiens	9606	Dasatinib results in decreased expression of CCL5 protein	decreases^expression	17962511
deguelin	C107676	522-17-8	CCL5	6352	mRNA	Homo sapiens	9606	deguelin inhibits the reaction [TNF protein results in increased expression of CCL5 mRNA]	decreases^reaction|increases^expression	28529457
Demecolcine	D003703	477-30-5	CCL5	6352	mRNA	Homo sapiens	9606	Demecolcine results in increased expression of CCL5 mRNA	increases^expression	23649840
deoxynivalenol	C007262	51481-10-8	CCL5	6352	mRNA	Homo sapiens	9606	deoxynivalenol results in increased expression of CCL5 mRNA	increases^expression	27757495
Dermatophagoides pteronyssinus antigen p 1	C451162		CCL5	6352	protein	Homo sapiens	9606	2-(2-amino-3-methoxyphenyl)-4H-1-benzopyran-4-one inhibits the reaction [Dermatophagoides pteronyssinus antigen p 1 results in increased secretion of CCL5 protein]	decreases^reaction|increases^secretion	10919993
Dermatophagoides pteronyssinus antigen p 1	C451162		CCL5	6352	mRNA	Homo sapiens	9606	Dermatophagoides pteronyssinus antigen p 1 results in increased expression of CCL5 mRNA	increases^expression	10919993
Dermatophagoides pteronyssinus antigen p 1	C451162		CCL5	6352	protein	Homo sapiens	9606	Dermatophagoides pteronyssinus antigen p 1 results in increased secretion of CCL5 protein	increases^secretion	10919993
Dermatophagoides pteronyssinus antigen p 1	C451162		CCL5	6352	protein	Homo sapiens	9606	Glutathione inhibits the reaction [Dermatophagoides pteronyssinus antigen p 1 results in increased secretion of CCL5 protein]	decreases^reaction|increases^secretion	10919993
Dermatophagoides pteronyssinus antigen p 1	C451162		CCL5	6352	protein	Homo sapiens	9606	Glutathione inhibits the reaction [[Particulate Matter analog co-treated with Dermatophagoides pteronyssinus antigen p 1] results in increased secretion of CCL5 protein]	affects^cotreatment|decreases^reaction|increases^secretion	10919993
Dermatophagoides pteronyssinus antigen p 1	C451162		CCL5	6352	protein	Homo sapiens	9606	Glutathione inhibits the reaction [[Vehicle Emissions analog co-treated with Dermatophagoides pteronyssinus antigen p 1] results in increased secretion of CCL5 protein]	affects^cotreatment|decreases^reaction|increases^secretion	10919993
Dermatophagoides pteronyssinus antigen p 1	C451162		CCL5	6352	mRNA	Homo sapiens	9606	[Particulate Matter analog co-treated with Dermatophagoides pteronyssinus antigen p 1] results in increased expression of CCL5 mRNA	affects^cotreatment|increases^expression	10919993
Dermatophagoides pteronyssinus antigen p 1	C451162		CCL5	6352	protein	Homo sapiens	9606	[Particulate Matter analog co-treated with Dermatophagoides pteronyssinus antigen p 1] results in increased secretion of CCL5 protein	affects^cotreatment|increases^secretion	10919993
Dermatophagoides pteronyssinus antigen p 1	C451162		CCL5	6352	protein	Homo sapiens	9606	SB 203580 inhibits the reaction [Dermatophagoides pteronyssinus antigen p 1 results in increased secretion of CCL5 protein]	decreases^reaction|increases^secretion	10919993
Dermatophagoides pteronyssinus antigen p 1	C451162		CCL5	6352	mRNA	Homo sapiens	9606	[Vehicle Emissions analog co-treated with Dermatophagoides pteronyssinus antigen p 1] results in increased expression of CCL5 mRNA	affects^cotreatment|increases^expression	10919993
Dermatophagoides pteronyssinus antigen p 1	C451162		CCL5	6352	protein	Homo sapiens	9606	[Vehicle Emissions analog co-treated with Dermatophagoides pteronyssinus antigen p 1] results in increased secretion of CCL5 protein	affects^cotreatment|increases^secretion	10919993
Dexamethasone	D003907	1950-02-02	CCL5	6352	protein	Homo sapiens	9606	Dexamethasone inhibits the reaction [Lipopolysaccharides results in increased expression of CCL5 protein]	decreases^reaction|increases^expression	27568862
Dexamethasone	D003907	1950-02-02	CCL5	6352	protein	Homo sapiens	9606	Dexamethasone inhibits the reaction [[Toluene 2,4-Diisocyanate binds to ALB protein] which results in increased expression of CCL5 protein]	affects^binding|decreases^reaction|increases^expression	16908450
Digoxin	D004077	20830-75-5	CCL5	6352	protein	Homo sapiens	9606	Digoxin results in decreased expression of CCL5 protein	decreases^expression	20116850
Dimethyl Sulfoxide	D004121	67-68-5	CCL5	6352	protein	Homo sapiens	9606	Dimethyl Sulfoxide inhibits the reaction [[Lipopolysaccharides co-treated with IL1B protein co-treated with TNF protein co-treated with IFNG protein] results in increased secretion of CCL5 protein]	affects^cotreatment|decreases^reaction|increases^secretion	21878375
Dinitrochlorobenzene	D004137		CCL5	6352	protein	Homo sapiens	9606	Dinitrochlorobenzene results in increased secretion of CCL5 protein	increases^secretion	20488241
Dinoprostone	D015232	363-24-6	CCL5	6352	mRNA	Homo sapiens	9606	Dinoprostone deficiency inhibits the reaction [Ketoconazole inhibits the reaction [TNF protein results in increased expression of CCL5 mRNA]]	decreases^reaction|increases^expression	16784723
Dinoprostone	D015232	363-24-6	CCL5	6352	protein	Homo sapiens	9606	Dinoprostone deficiency inhibits the reaction [Ketoconazole inhibits the reaction [TNF protein results in increased expression of CCL5 protein]]	decreases^reaction|increases^expression	16784723
Dinoprostone	D015232	363-24-6	CCL5	6352	mRNA	Homo sapiens	9606	Dinoprostone deficiency inhibits the reaction [Terbinafine inhibits the reaction [TNF protein results in increased expression of CCL5 mRNA]]	decreases^reaction|increases^expression	16784723
Dinoprostone	D015232	363-24-6	CCL5	6352	protein	Homo sapiens	9606	Dinoprostone deficiency inhibits the reaction [Terbinafine inhibits the reaction [TNF protein results in increased expression of CCL5 protein]]	decreases^reaction|increases^expression	16784723
Dinoprostone	D015232	363-24-6	CCL5	6352	mRNA	Homo sapiens	9606	Dinoprostone results in decreased expression of CCL5 mRNA	decreases^expression	16303787
Disulfiram	D004221	97-77-8	CCL5	6352	mRNA	Homo sapiens	9606	[Disulfiram binds to Copper] which results in increased expression of CCL5 mRNA	affects^binding|increases^expression	24690739
Diuron	D004237	330-54-1	CCL5	6352	mRNA	Homo sapiens	9606	Diuron results in decreased expression of CCL5 mRNA	decreases^expression	35967413
Doxorubicin	D004317	23214-92-8	CCL5	6352	mRNA	Homo sapiens	9606	Doxorubicin results in decreased expression of CCL5 mRNA	decreases^expression	29803840
Dust	D004391		CCL5	6352	protein	Homo sapiens	9606	Dust results in decreased expression of CCL5 protein	decreases^expression	17805423
Dust	D004391		CCL5	6352	mRNA	Homo sapiens	9606	Dust results in increased expression of CCL5 mRNA	increases^expression	17805423|20883751|26622952
Dust	D004391		CCL5	6352	protein	Homo sapiens	9606	Dust results in increased secretion of CCL5 protein	increases^secretion	20883751
Egtazic Acid	D004533	67-42-5	CCL5	6352	protein	Homo sapiens	9606	Egtazic Acid inhibits the reaction [Vehicle Emissions results in increased secretion of CCL5 protein]	decreases^reaction|increases^secretion	21245013
Emetine	D004640	483-18-1	CCL5	6352	protein	Homo sapiens	9606	Emetine results in decreased expression of CCL5 protein	decreases^expression	20116850
Endosulfan	D004726	115-29-7	CCL5	6352	mRNA	Homo sapiens	9606	Endosulfan results in increased expression of CCL5 mRNA	increases^expression	28108160
enilconazole	C017435		CCL5	6352	mRNA	Homo sapiens	9606	enilconazole results in increased expression of CCL5 mRNA	increases^expression	32201337
Environmental Pollutants	D004785		CCL5	6352	mRNA	Homo sapiens	9606	Environmental Pollutants affects the expression of CCL5 mRNA	affects^expression	19118595
Estradiol	D004958	50-28-2	CCL5	6352	protein	Homo sapiens	9606	[Estradiol co-treated with Norethindrone Acetate] results in decreased expression of CCL5 protein	affects^cotreatment|decreases^expression	16842799
Estradiol	D004958	50-28-2	CCL5	6352	mRNA	Homo sapiens	9606	Estradiol results in increased expression of CCL5 mRNA	increases^expression	21185374
Estradiol	D004958	50-28-2	CCL5	6352	mRNA	Homo sapiens	9606	[Progesterone co-treated with Estradiol] results in decreased expression of CCL5 mRNA	affects^cotreatment|decreases^expression	17404688
Ethanol	D000431	64-17-5	CCL5	6352	protein	Homo sapiens	9606	Ethanol results in increased secretion of CCL5 protein	increases^secretion	28763032
Fenofibrate	D011345	49562-28-9	CCL5	6352	mRNA	Homo sapiens	9606	Fenofibrate inhibits the reaction [Chenodeoxycholic Acid results in increased expression of CCL5 mRNA]	decreases^reaction|increases^expression	12126966
Fenofibrate	D011345	49562-28-9	CCL5	6352	protein	Homo sapiens	9606	Fenofibrate inhibits the reaction [Chenodeoxycholic Acid results in increased expression of CCL5 protein]	decreases^reaction|increases^expression	12126966
Fenofibrate	D011345	49562-28-9	CCL5	6352	mRNA	Homo sapiens	9606	Fenofibrate inhibits the reaction [TNF protein results in increased expression of CCL5 mRNA]	decreases^reaction|increases^expression	12586603
Fenofibrate	D011345	49562-28-9	CCL5	6352	protein	Homo sapiens	9606	Fenofibrate inhibits the reaction [TNF protein results in increased expression of CCL5 protein]	decreases^reaction|increases^expression	12586603
fexofenadine	C093230		CCL5	6352	mRNA	Homo sapiens	9606	fexofenadine inhibits the reaction [Lipopolysaccharides results in increased expression of CCL5 mRNA]	decreases^reaction|increases^expression	15460210
fexofenadine	C093230		CCL5	6352	protein	Homo sapiens	9606	fexofenadine inhibits the reaction [Lipopolysaccharides results in increased expression of CCL5 protein]	decreases^reaction|increases^expression	15460210
fexofenadine	C093230		CCL5	6352	protein	Homo sapiens	9606	fexofenadine inhibits the reaction [TNF protein results in increased expression of CCL5 protein]	decreases^reaction|increases^expression	15460210
Fluoxetine	D005473	54910-89-3	CCL5	6352	protein	Homo sapiens	9606	Fluoxetine inhibits the reaction [TNF protein results in increased expression of CCL5 protein]	decreases^reaction|increases^expression	17477857
Fluticasone	D000068298		CCL5	6352	protein	Homo sapiens	9606	Fluticasone inhibits the reaction [TNF protein results in increased expression of CCL5 protein]	decreases^reaction|increases^expression	9150321
Fluticasone	D000068298		CCL5	6352	mRNA	Homo sapiens	9606	Fluticasone inhibits the reaction [TNF protein results in increased secretion of CCL5 mRNA]	decreases^reaction|increases^secretion	14643170
Fluticasone	D000068298		CCL5	6352	protein	Homo sapiens	9606	Fluticasone inhibits the reaction [TNF protein results in increased secretion of CCL5 protein]	decreases^reaction|increases^secretion	10903220|14643170
Folic Acid	D005492	59-30-3	CCL5	6352	mRNA	Homo sapiens	9606	Folic Acid results in increased expression of CCL5 mRNA	increases^expression	28752528
Formaldehyde	D005557	50-00-0	CCL5	6352	mRNA	Homo sapiens	9606	Formaldehyde results in decreased expression of CCL5 mRNA	decreases^expression	28937961
Formaldehyde	D005557	50-00-0	CCL5	6352	mRNA	Homo sapiens	9606	Formaldehyde results in increased expression of CCL5 mRNA	increases^expression	23649840
Fulvestrant	D000077267	129453-61-8	CCL5	6352	mRNA	Homo sapiens	9606	Fulvestrant results in increased expression of CCL5 mRNA	increases^expression	12154049
fumonisin B1	C056933	116355-83-0	CCL5	6352	mRNA	Homo sapiens	9606	fumonisin B1 results in increased expression of CCL5 mRNA	increases^expression	27757495
Glucosamine	D005944	3416-24-8	CCL5	6352	protein	Homo sapiens	9606	Glucosamine analog inhibits the reaction [IL1B results in increased secretion of CCL5 protein]	decreases^reaction|increases^secretion	18080321
Glucose	D005947	50-99-7	CCL5	6352	mRNA	Homo sapiens	9606	Glucose results in decreased expression of CCL5 mRNA	decreases^expression	32942007
Glucose	D005947	50-99-7	CCL5	6352	mRNA	Homo sapiens	9606	Glucose results in increased expression of CCL5 mRNA	increases^expression	31655124
Glucose	D005947	50-99-7	CCL5	6352	mRNA	Homo sapiens	9606	[osteum co-treated with Palmitic Acid co-treated with Glucose co-treated with INS protein co-treated with TNF protein co-treated with IL1B protein co-treated with TNF protein] results in increased expression of CCL5 mRNA	affects^cotreatment|increases^expression	32613381
Glutathione	D005978	70-18-8	CCL5	6352	protein	Homo sapiens	9606	Glutathione inhibits the reaction [Dermatophagoides pteronyssinus antigen p 1 results in increased secretion of CCL5 protein]	decreases^reaction|increases^secretion	10919993
Glutathione	D005978	70-18-8	CCL5	6352	protein	Homo sapiens	9606	Glutathione inhibits the reaction [[Particulate Matter analog co-treated with Dermatophagoides pteronyssinus antigen p 1] results in increased secretion of CCL5 protein]	affects^cotreatment|decreases^reaction|increases^secretion	10919993
Glutathione	D005978	70-18-8	CCL5	6352	protein	Homo sapiens	9606	Glutathione inhibits the reaction [Particulate Matter analog results in increased secretion of CCL5 protein]	decreases^reaction|increases^secretion	10919993
Glutathione	D005978	70-18-8	CCL5	6352	protein	Homo sapiens	9606	Glutathione inhibits the reaction [[Vehicle Emissions analog co-treated with Dermatophagoides pteronyssinus antigen p 1] results in increased secretion of CCL5 protein]	affects^cotreatment|decreases^reaction|increases^secretion	10919993
Glutathione	D005978	70-18-8	CCL5	6352	protein	Homo sapiens	9606	Glutathione inhibits the reaction [Vehicle Emissions analog results in increased secretion of CCL5 protein]	decreases^reaction|increases^secretion	10919993
helenalin	C001329	6754-13-8	CCL5	6352	mRNA	Homo sapiens	9606	helenalin inhibits the reaction [[Poly I-C co-treated with IL4 protein] results in increased expression of CCL5 mRNA]	affects^cotreatment|decreases^reaction|increases^expression	23688403
Heparitin Sulfate	D006497	9050-30-0	CCL5	6352	protein	Homo sapiens	9606	Heparitin Sulfate inhibits the reaction [Hydrogen Peroxide results in increased degradation of CCL5 protein]	decreases^reaction|increases^degradation	21963154
Heparitin Sulfate	D006497	9050-30-0	CCL5	6352	protein	Homo sapiens	9606	Heparitin Sulfate inhibits the reaction [Hydrogen Peroxide results in increased degradation of [CCL5 protein binds to CCL5 protein]]	affects^binding|decreases^reaction|increases^degradation	21963154
Homocysteine	D006710	454-28-4	CCL5	6352	protein	Homo sapiens	9606	[Homocysteine co-treated with Lipopolysaccharides] results in increased secretion of CCL5 protein	affects^cotreatment|increases^secretion	16225753
Homocysteine	D006710	454-28-4	CCL5	6352	mRNA	Homo sapiens	9606	Homocysteine results in increased expression of CCL5 mRNA	increases^expression	16225753
Hydrogen Peroxide	D006861	7722-84-1	CCL5	6352	protein	Homo sapiens	9606	[Copper co-treated with Hydrogen Peroxide] promotes the reaction [CCL5 protein binds to CCL5 protein]	affects^binding|affects^cotreatment|increases^reaction	21963154
Hydrogen Peroxide	D006861	7722-84-1	CCL5	6352	protein	Homo sapiens	9606	[Copper co-treated with Hydrogen Peroxide] results in increased activity of CCL5 protein	affects^cotreatment|increases^activity	21963154
Hydrogen Peroxide	D006861	7722-84-1	CCL5	6352	protein	Homo sapiens	9606	Heparitin Sulfate inhibits the reaction [Hydrogen Peroxide results in increased degradation of CCL5 protein]	decreases^reaction|increases^degradation	21963154
Hydrogen Peroxide	D006861	7722-84-1	CCL5	6352	protein	Homo sapiens	9606	Heparitin Sulfate inhibits the reaction [Hydrogen Peroxide results in increased degradation of [CCL5 protein binds to CCL5 protein]]	affects^binding|decreases^reaction|increases^degradation	21963154
Hydrogen Peroxide	D006861	7722-84-1	CCL5	6352	protein	Homo sapiens	9606	Hydrogen Peroxide results in increased degradation of CCL5 protein	increases^degradation	21963154
Hydrogen Peroxide	D006861	7722-84-1	CCL5	6352	protein	Homo sapiens	9606	Hydrogen Peroxide results in increased degradation of [CCL5 protein binds to CCL5 protein]	affects^binding|increases^degradation	21963154
Hydrogen Peroxide	D006861	7722-84-1	CCL5	6352	protein	Homo sapiens	9606	Hydrogen Peroxide results in increased expression of CCL5 protein	increases^expression	18441283
Hydrogen Peroxide	D006861	7722-84-1	CCL5	6352	protein	Homo sapiens	9606	PTPN6 protein inhibits the reaction [Hydrogen Peroxide results in increased expression of CCL5 protein]	decreases^reaction|increases^expression	18441283
Hydrolyzable Tannins	D047348		CCL5	6352	mRNA	Homo sapiens	9606	Hydrolyzable Tannins inhibits the reaction [[TNF protein co-treated with IL1B protein] results in increased expression of CCL5 mRNA]	affects^cotreatment|decreases^reaction|increases^expression	15976037
hydroquinone	C031927	123-31-9	CCL5	6352	protein	Homo sapiens	9606	hydroquinone results in increased expression of CCL5 protein	increases^expression	17572062
ICG 001	C492448		CCL5	6352	mRNA	Homo sapiens	9606	ICG 001 results in increased expression of CCL5 mRNA	increases^expression	26191083
Ionomycin	D015759	56092-81-0	CCL5	6352	protein	Homo sapiens	9606	[Ionomycin co-treated with Tetradecanoylphorbol Acetate] results in increased secretion of CCL5 protein	affects^cotreatment|increases^secretion	17685462
Ionomycin	D015759	56092-81-0	CCL5	6352	protein	Homo sapiens	9606	sodium bichromate inhibits the reaction [[Ionomycin co-treated with Tetradecanoylphorbol Acetate] results in increased secretion of CCL5 protein]	affects^cotreatment|decreases^reaction|increases^secretion	17685462
Ionomycin	D015759	56092-81-0	CCL5	6352	protein	Homo sapiens	9606	[Tetradecanoylphorbol Acetate co-treated with Ionomycin] results in increased expression of CCL5 protein	affects^cotreatment|increases^expression	17572062
Iron	D007501	7439-89-6	CCL5	6352	mRNA	Homo sapiens	9606	Iron deficiency results in increased expression of CCL5 mRNA	increases^expression	20368581
Isotretinoin	D015474	4759-48-2	CCL5	6352	mRNA	Homo sapiens	9606	Isotretinoin inhibits the reaction [TNF protein results in increased expression of CCL5 mRNA]	decreases^reaction|increases^expression	15972972
Isotretinoin	D015474	4759-48-2	CCL5	6352	protein	Homo sapiens	9606	Isotretinoin inhibits the reaction [TNF protein results in increased secretion of CCL5 protein]	decreases^reaction|increases^secretion	15972972
Isotretinoin	D015474	4759-48-2	CCL5	6352	mRNA	Homo sapiens	9606	Isotretinoin results in decreased expression of CCL5 mRNA	decreases^expression	15972972
Itraconazole	D017964	84625-61-6	CCL5	6352	mRNA	Homo sapiens	9606	Itraconazole inhibits the reaction [[Poly I-C co-treated with IL4 protein] results in increased expression of CCL5 mRNA]	affects^cotreatment|decreases^reaction|increases^expression	23688403
(+)-JQ1 compound	C561695		CCL5	6352	mRNA	Homo sapiens	9606	(+)-JQ1 compound results in increased expression of CCL5 mRNA	increases^expression	26830473
kaempferol	C006552	520-18-3	CCL5	6352	mRNA	Homo sapiens	9606	[Vitamin E co-treated with Quercetin co-treated with kaempferol co-treated with 3,4-dihydroxyphenylethanol] results in decreased expression of CCL5 mRNA	affects^cotreatment|decreases^expression	16797527
Ketoconazole	D007654	65277-42-1	CCL5	6352	mRNA	Homo sapiens	9606	Dinoprostone deficiency inhibits the reaction [Ketoconazole inhibits the reaction [TNF protein results in increased expression of CCL5 mRNA]]	decreases^reaction|increases^expression	16784723
Ketoconazole	D007654	65277-42-1	CCL5	6352	protein	Homo sapiens	9606	Dinoprostone deficiency inhibits the reaction [Ketoconazole inhibits the reaction [TNF protein results in increased expression of CCL5 protein]]	decreases^reaction|increases^expression	16784723
Ketoconazole	D007654	65277-42-1	CCL5	6352	mRNA	Homo sapiens	9606	Ketoconazole inhibits the reaction [[Poly I-C co-treated with IL4 protein] results in increased expression of CCL5 mRNA]	affects^cotreatment|decreases^reaction|increases^expression	23688403
Ketoconazole	D007654	65277-42-1	CCL5	6352	mRNA	Homo sapiens	9606	Ketoconazole inhibits the reaction [TNF protein results in increased expression of CCL5 mRNA]	decreases^reaction|increases^expression	16784723
Ketoconazole	D007654	65277-42-1	CCL5	6352	protein	Homo sapiens	9606	Ketoconazole inhibits the reaction [TNF protein results in increased expression of CCL5 protein]	decreases^reaction|increases^expression	16784723
Ketoconazole	D007654	65277-42-1	CCL5	6352	protein	Homo sapiens	9606	PTGER2 protein promotes the reaction [Ketoconazole inhibits the reaction [TNF protein results in increased expression of CCL5 protein]]	decreases^reaction|increases^expression|increases^reaction	16784723
Ketoconazole	D007654	65277-42-1	CCL5	6352	protein	Homo sapiens	9606	PTGER3 protein promotes the reaction [Ketoconazole inhibits the reaction [TNF protein results in increased expression of CCL5 protein]]	decreases^reaction|increases^expression|increases^reaction	16784723
lanthanum chloride	C028521	10099-58-8	CCL5	6352	mRNA	Homo sapiens	9606	[cerous chloride co-treated with lanthanum chloride] results in increased expression of CCL5 mRNA	affects^cotreatment|increases^expression	28954213
lanthanum chloride	C028521	10099-58-8	CCL5	6352	mRNA	Homo sapiens	9606	lanthanum chloride results in increased expression of CCL5 mRNA	increases^expression	28954213
Latex	D007840		CCL5	6352	mRNA	Homo sapiens	9606	Latex analog results in increased expression of CCL5 mRNA	increases^expression	24768652
lipopolysaccharide, E. coli O26-B6	C433788		CCL5	6352	mRNA	Homo sapiens	9606	lipopolysaccharide, E. coli O26-B6 results in increased expression of CCL5 mRNA	increases^expression	23090859
lipopolysaccharide, Escherichia coli O111 B4	C440499		CCL5	6352	protein	Homo sapiens	9606	1-palmitoyl-2-arachidonyl-3-phosphorylcholine metabolite inhibits the reaction [lipopolysaccharide, Escherichia coli O111 B4 results in increased secretion of CCL5 protein]	decreases^reaction|increases^secretion	29348435
lipopolysaccharide, Escherichia coli O111 B4	C440499		CCL5	6352	protein	Homo sapiens	9606	lipopolysaccharide, Escherichia coli O111 B4 results in increased secretion of CCL5 protein	increases^secretion	29348435
lipopolysaccharide, Escherichia coli O111 B4	C440499		CCL5	6352	protein	Homo sapiens	9606	Peptides inhibits the reaction [lipopolysaccharide, Escherichia coli O111 B4 results in increased secretion of CCL5 protein]	decreases^reaction|increases^secretion	29348435
lipopolysaccharide, Escherichia coli O111 B4	C440499		CCL5	6352	protein	Homo sapiens	9606	Polymyxin B inhibits the reaction [lipopolysaccharide, Escherichia coli O111 B4 results in increased secretion of CCL5 protein]	decreases^reaction|increases^secretion	29348435
Lipopolysaccharides	D008070		CCL5	6352	protein	Homo sapiens	9606	1,25-dihydroxyvitamin D inhibits the reaction [Lipopolysaccharides results in increased secretion of CCL5 protein]	decreases^reaction|increases^secretion	16367934
Lipopolysaccharides	D008070		CCL5	6352	protein	Homo sapiens	9606	coagulin-L inhibits the reaction [Lipopolysaccharides results in increased expression of CCL5 protein]	decreases^reaction|increases^expression	27568862
Lipopolysaccharides	D008070		CCL5	6352	protein	Homo sapiens	9606	Dexamethasone inhibits the reaction [Lipopolysaccharides results in increased expression of CCL5 protein]	decreases^reaction|increases^expression	27568862
Lipopolysaccharides	D008070		CCL5	6352	protein	Homo sapiens	9606	Dimethyl Sulfoxide inhibits the reaction [[Lipopolysaccharides co-treated with IL1B protein co-treated with TNF protein co-treated with IFNG protein] results in increased secretion of CCL5 protein]	affects^cotreatment|decreases^reaction|increases^secretion	21878375
Lipopolysaccharides	D008070		CCL5	6352	mRNA	Homo sapiens	9606	fexofenadine inhibits the reaction [Lipopolysaccharides results in increased expression of CCL5 mRNA]	decreases^reaction|increases^expression	15460210
Lipopolysaccharides	D008070		CCL5	6352	protein	Homo sapiens	9606	fexofenadine inhibits the reaction [Lipopolysaccharides results in increased expression of CCL5 protein]	decreases^reaction|increases^expression	15460210
Lipopolysaccharides	D008070		CCL5	6352	protein	Homo sapiens	9606	hesperetin inhibits the reaction [Lipopolysaccharides results in increased expression of CCL5 protein]	decreases^reaction|increases^expression	24707119
Lipopolysaccharides	D008070		CCL5	6352	protein	Homo sapiens	9606	[Homocysteine co-treated with Lipopolysaccharides] results in increased secretion of CCL5 protein	affects^cotreatment|increases^secretion	16225753
Lipopolysaccharides	D008070		CCL5	6352	mRNA	Homo sapiens	9606	[Lipopolysaccharides co-treated with IL1B protein co-treated with TNF protein co-treated with IFNG protein] results in increased expression of CCL5 mRNA	affects^cotreatment|increases^expression	21878375
Lipopolysaccharides	D008070		CCL5	6352	protein	Homo sapiens	9606	Lipopolysaccharides promotes the reaction [Shiga Toxin 2 results in increased secretion of CCL5 protein]	increases^reaction|increases^secretion	16366002
Lipopolysaccharides	D008070		CCL5	6352	mRNA	Homo sapiens	9606	Lipopolysaccharides results in increased expression of CCL5 mRNA	increases^expression	15460210|19428942|35811015
Lipopolysaccharides	D008070		CCL5	6352	protein	Homo sapiens	9606	Lipopolysaccharides results in increased expression of CCL5 protein	increases^expression	15460210|18684396|19428942|21147091|24707119|27568862
Lipopolysaccharides	D008070		CCL5	6352	protein	Homo sapiens	9606	Lipopolysaccharides results in increased secretion of CCL5 protein	increases^secretion	15289356|16367934|18390722|28065790
Lipopolysaccharides	D008070		CCL5	6352	protein	Homo sapiens	9606	Phloretin inhibits the reaction [Lipopolysaccharides results in increased expression of CCL5 protein]	decreases^reaction|increases^expression	24707119
Lipopolysaccharides	D008070		CCL5	6352	protein	Homo sapiens	9606	Resveratrol inhibits the reaction [Lipopolysaccharides results in increased expression of CCL5 protein]	decreases^reaction|increases^expression	24707119
Lipopolysaccharides	D008070		CCL5	6352	mRNA	Homo sapiens	9606	[S-(1,2-dichlorovinyl)cysteine affects the susceptibility to Lipopolysaccharides] which results in increased expression of CCL5 mRNA	affects^response to substance|increases^expression	35811015
Lipopolysaccharides	D008070		CCL5	6352	mRNA	Homo sapiens	9606	[S-(1,2-dichlorovinyl)cysteine co-treated with Lipopolysaccharides] results in increased expression of CCL5 mRNA	affects^cotreatment|increases^expression	35811015
Lipopolysaccharides	D008070		CCL5	6352	protein	Homo sapiens	9606	Silymarin inhibits the reaction [Lipopolysaccharides results in increased expression of CCL5 protein]	decreases^reaction|increases^expression	24707119
luliconazole	C112528		CCL5	6352	mRNA	Homo sapiens	9606	luliconazole inhibits the reaction [[Poly I-C co-treated with IL4 protein] results in increased expression of CCL5 mRNA]	affects^cotreatment|decreases^reaction|increases^expression	23688403
Magnetite Nanoparticles	D058185		CCL5	6352	mRNA	Homo sapiens	9606	[Succimer co-treated with Magnetite Nanoparticles] results in increased expression of CCL5 mRNA	affects^cotreatment|increases^expression	26378955
Melatonin	D008550	73-31-4	CCL5	6352	mRNA	Homo sapiens	9606	Melatonin inhibits the reaction [cyfluthrin results in increased expression of CCL5 mRNA]	decreases^reaction|increases^expression	31330490
Methotrexate	D008727	1959-05-02	CCL5	6352	mRNA	Homo sapiens	9606	Methotrexate results in decreased expression of CCL5 mRNA	decreases^expression	17400583
Methotrexate	D008727	1959-05-02	CCL5	6352	mRNA	Homo sapiens	9606	Methotrexate results in increased expression of CCL5 mRNA	increases^expression	21678067
Methotrexate	D008727	1959-05-02	CCL5	6352	protein	Homo sapiens	9606	Methotrexate results in increased expression of CCL5 protein	increases^expression	19100307
Methotrexate	D008727	1959-05-02	CCL5	6352	protein	Homo sapiens	9606	SB 203580 promotes the reaction [Methotrexate results in increased expression of CCL5 protein]	increases^expression|increases^reaction	19100307
methylmercuric chloride	C004925	115-09-3	CCL5	6352	mRNA	Homo sapiens	9606	methylmercuric chloride results in increased expression of CCL5 mRNA	increases^expression	29581082
Morphine	D009020	57-27-2	CCL5	6352	protein	Homo sapiens	9606	beta-funaltrexamine inhibits the reaction [Morphine results in decreased expression of CCL5 protein]	decreases^expression|decreases^reaction	11106302
Morphine	D009020	57-27-2	CCL5	6352	protein	Homo sapiens	9606	Morphine results in decreased expression of CCL5 protein	decreases^expression	11106302
Morphine	D009020	57-27-2	CCL5	6352	protein	Homo sapiens	9606	Naloxone inhibits the reaction [Morphine results in decreased expression of CCL5 protein]	decreases^expression|decreases^reaction	11106302
Mustard Gas	D009151	505-60-2	CCL5	6352	protein	Homo sapiens	9606	Mustard Gas results in increased expression of CCL5 protein	increases^expression	17620002
N-(2-mercaptoethyl)-1,3-diaminopropane	C020174		CCL5	6352	mRNA	Homo sapiens	9606	N-(2-mercaptoethyl)-1,3-diaminopropane results in increased expression of CCL5 mRNA	increases^expression	12007958
Naloxone	D009270	465-65-6	CCL5	6352	protein	Homo sapiens	9606	Naloxone inhibits the reaction [Morphine results in decreased expression of CCL5 protein]	decreases^expression|decreases^reaction	11106302
Nanotubes, Carbon	D037742		CCL5	6352	protein	Homo sapiens	9606	1-palmitoyl-2-arachidonyl-3-phosphorylcholine metabolite inhibits the reaction [Nanotubes, Carbon results in increased secretion of CCL5 protein]	decreases^reaction|increases^secretion	29348435
Nanotubes, Carbon	D037742		CCL5	6352	protein	Homo sapiens	9606	3-(4-methylphenylsulfonyl)-2-propenenitrile inhibits the reaction [Nanotubes, Carbon results in increased secretion of CCL5 protein]	decreases^reaction|increases^secretion	29348435
Nanotubes, Carbon	D037742		CCL5	6352	protein	Homo sapiens	9606	Nanotubes, Carbon results in increased secretion of CCL5 protein	increases^secretion	29348435
Nanotubes, Carbon	D037742		CCL5	6352	protein	Homo sapiens	9606	Peptides inhibits the reaction [Nanotubes, Carbon results in increased secretion of CCL5 protein]	decreases^reaction|increases^secretion	29348435
Nickel	D009532	7440-02-0	CCL5	6352	mRNA	Homo sapiens	9606	Nickel results in increased expression of CCL5 mRNA	increases^expression	24768652|25583101
nickel chloride	C022838	7718-54-9	CCL5	6352	protein	Homo sapiens	9606	nickel chloride results in increased secretion of CCL5 protein	increases^secretion	18437699
nickel sulfate	C029938	7786-81-4	CCL5	6352	mRNA	Homo sapiens	9606	nickel sulfate affects the expression of CCL5 mRNA	affects^expression	18202158
nickel sulfate	C029938	7786-81-4	CCL5	6352	protein	Homo sapiens	9606	nickel sulfate results in increased secretion of CCL5 protein	increases^secretion	16099135
Nicotine	D009538		CCL5	6352	mRNA	Homo sapiens	9606	Nicotine results in increased expression of CCL5 mRNA	increases^expression	18247414
Nitric Oxide	D009569	10102-43-9	CCL5	6352	protein	Homo sapiens	9606	Nitric Oxide results in decreased secretion of CCL5 protein	decreases^secretion	13678430
Nitric Oxide Donors	D020030		CCL5	6352	protein	Homo sapiens	9606	Nitric Oxide Donors results in decreased secretion of CCL5 protein	decreases^secretion	13678430
Nitrogen Dioxide	D009585	10102-44-0	CCL5	6352	mRNA	Homo sapiens	9606	Nitrogen Dioxide results in increased expression of CCL5 mRNA	increases^expression	27206323
Norepinephrine	D009638	51-41-2	CCL5	6352	protein	Homo sapiens	9606	Norepinephrine results in increased secretion of CCL5 protein	increases^secretion	16782692
Norepinephrine	D009638	51-41-2	CCL5	6352	protein	Homo sapiens	9606	Prazosin inhibits the reaction [Norepinephrine results in increased secretion of CCL5 protein]	decreases^reaction|increases^secretion	16782692
Norethindrone Acetate	D000077563	38673-38-0	CCL5	6352	protein	Homo sapiens	9606	[Estradiol co-treated with Norethindrone Acetate] results in decreased expression of CCL5 protein	affects^cotreatment|decreases^expression	16842799
Oxygen	D010100	7782-44-7	CCL5	6352	mRNA	Homo sapiens	9606	Oxygen affects the reaction [AHR protein results in increased expression of CCL5 mRNA]	affects^reaction|increases^expression	27103661
Oxygen	D010100	7782-44-7	CCL5	6352	mRNA	Homo sapiens	9606	[Oxygen deficiency co-treated with Catechin] results in increased expression of CCL5 mRNA	affects^cotreatment|increases^expression	35883890
Oxygen	D010100	7782-44-7	CCL5	6352	mRNA	Homo sapiens	9606	Oxygen results in increased expression of CCL5 mRNA	increases^expression	27103661
Ozone	D010126	10028-15-6	CCL5	6352	protein	Homo sapiens	9606	[Air Pollutants results in increased abundance of Ozone] which results in increased expression of CCL5 protein	increases^abundance|increases^expression	24641287
Ozone	D010126	10028-15-6	CCL5	6352	mRNA	Homo sapiens	9606	[Aripiprazole co-treated with Ozone] results in increased expression of CCL5 mRNA	affects^cotreatment|increases^expression	31476115
Ozone	D010126	10028-15-6	CCL5	6352	mRNA	Homo sapiens	9606	Ozone results in increased expression of CCL5 mRNA	increases^expression	31476115
Palmitic Acid	D019308	1957-10-03	CCL5	6352	mRNA	Homo sapiens	9606	[osteum co-treated with Palmitic Acid co-treated with Glucose co-treated with INS protein co-treated with TNF protein co-treated with IL1B protein co-treated with TNF protein] results in increased expression of CCL5 mRNA	affects^cotreatment|increases^expression	32613381
PAM2-CSK4	C000711848		CCL5	6352	mRNA	Homo sapiens	9606	PAM2-CSK4 results in increased expression of CCL5 mRNA	increases^expression	32796029
Paraquat	D010269	4685-14-7	CCL5	6352	protein	Homo sapiens	9606	Paraquat results in increased expression of CCL5 protein	increases^expression	36108500
Particulate Matter	D052638		CCL5	6352	protein	Homo sapiens	9606	2-(2-amino-3-methoxyphenyl)-4H-1-benzopyran-4-one inhibits the reaction [Particulate Matter analog results in increased secretion of CCL5 protein]	decreases^reaction|increases^secretion	10919993
Particulate Matter	D052638		CCL5	6352	protein	Homo sapiens	9606	[[Air Pollutants results in increased abundance of Particulate Matter] co-treated with [TNF protein co-treated with IFNG protein]] results in increased secretion of CCL5 protein	affects^cotreatment|increases^abundance|increases^secretion	32487172
Particulate Matter	D052638		CCL5	6352	protein	Homo sapiens	9606	[Air Pollutants results in increased abundance of Particulate Matter] which results in increased secretion of CCL5 protein	increases^abundance|increases^secretion	32487172
Particulate Matter	D052638		CCL5	6352	protein	Homo sapiens	9606	Glutathione inhibits the reaction [[Particulate Matter analog co-treated with Dermatophagoides pteronyssinus antigen p 1] results in increased secretion of CCL5 protein]	affects^cotreatment|decreases^reaction|increases^secretion	10919993
Particulate Matter	D052638		CCL5	6352	protein	Homo sapiens	9606	Glutathione inhibits the reaction [Particulate Matter analog results in increased secretion of CCL5 protein]	decreases^reaction|increases^secretion	10919993
Particulate Matter	D052638		CCL5	6352	mRNA	Homo sapiens	9606	Particulate Matter affects the expression of CCL5 mRNA	affects^expression	29703138
Particulate Matter	D052638		CCL5	6352	mRNA	Homo sapiens	9606	[Particulate Matter analog co-treated with Dermatophagoides pteronyssinus antigen p 1] results in increased expression of CCL5 mRNA	affects^cotreatment|increases^expression	10919993
Particulate Matter	D052638		CCL5	6352	protein	Homo sapiens	9606	[Particulate Matter analog co-treated with Dermatophagoides pteronyssinus antigen p 1] results in increased secretion of CCL5 protein	affects^cotreatment|increases^secretion	10919993
Particulate Matter	D052638		CCL5	6352	mRNA	Homo sapiens	9606	Particulate Matter analog results in increased expression of CCL5 mRNA	increases^expression	10359894|10919993
Particulate Matter	D052638		CCL5	6352	protein	Homo sapiens	9606	Particulate Matter analog results in increased secretion of CCL5 protein	increases^secretion	10359894|10919993
Particulate Matter	D052638		CCL5	6352		Homo sapiens	9606	Particulate Matter inhibits the reaction [Poly I-C results in increased expression of CCL5]	decreases^reaction|increases^expression	24709138
Particulate Matter	D052638		CCL5	6352	mRNA	Homo sapiens	9606	Particulate Matter results in decreased expression of CCL5 mRNA	decreases^expression	22178795
Particulate Matter	D052638		CCL5	6352	protein	Homo sapiens	9606	Particulate Matter results in decreased expression of CCL5 protein	decreases^expression	28189646
Particulate Matter	D052638		CCL5	6352	protein	Homo sapiens	9606	Particulate Matter results in increased expression of CCL5 protein	increases^expression	11027454
Particulate Matter	D052638		CCL5	6352	protein	Homo sapiens	9606	SB 203580 inhibits the reaction [Particulate Matter analog results in increased secretion of CCL5 protein]	decreases^reaction|increases^secretion	10919993
Particulate Matter	D052638		CCL5	6352	protein	Homo sapiens	9606	SB 203580 promotes the reaction [2-(2-amino-3-methoxyphenyl)-4H-1-benzopyran-4-one inhibits the reaction [Particulate Matter analog results in decreased secretion of CCL5 protein]]	decreases^reaction|decreases^secretion|increases^reaction	10919993
Pentachlorophenol	D010416	87-86-5	CCL5	6352	protein	Homo sapiens	9606	Pentachlorophenol results in increased secretion of CCL5 protein	increases^secretion	35550411
pentanal	C046012	110-62-3	CCL5	6352	mRNA	Homo sapiens	9606	pentanal results in increased expression of CCL5 mRNA	increases^expression	26079696
perfluorooctanoic acid	C023036	335-67-1	CCL5	6352	mRNA	Homo sapiens	9606	perfluorooctanoic acid results in decreased expression of CCL5 mRNA	decreases^expression	37738295
perfluorooctanoic acid	C023036	335-67-1	CCL5	6352	mRNA	Homo sapiens	9606	perfluorooctanoic acid results in increased expression of CCL5 mRNA	increases^expression	36326898
Perfume	D010476		CCL5	6352	mRNA	Homo sapiens	9606	Perfume results in increased expression of CCL5 mRNA	increases^expression	24768652
pevonedistat	C539933		CCL5	6352	mRNA	Homo sapiens	9606	pevonedistat affects the expression of CCL5 mRNA	affects^expression	24634471
Pioglitazone	D000077205	111025-46-8	CCL5	6352	protein	Homo sapiens	9606	Pioglitazone results in decreased susceptibility to CCL5 protein	decreases^response to substance	18158351
Plant Extracts	D010936		CCL5	6352	mRNA	Homo sapiens	9606	[Plant Extracts results in increased abundance of Cannabinoids] inhibits the reaction [TNF protein results in increased expression of CCL5 mRNA]	decreases^reaction|increases^abundance|increases^expression	31250491
Plant Extracts	D010936		CCL5	6352	protein	Homo sapiens	9606	Plant Extracts results in increased secretion of CCL5 protein	increases^secretion	21297082
platycodin D	C108953	58479-68-8	CCL5	6352	protein	Homo sapiens	9606	platycodin D inhibits the reaction [IL1B protein results in increased secretion of CCL5 protein]	decreases^reaction|increases^secretion	27743553
Polychlorinated Biphenyls	D011078		CCL5	6352	mRNA	Homo sapiens	9606	Polychlorinated Biphenyls inhibits the reaction [Triiodothyronine results in increased expression of CCL5 mRNA]	decreases^reaction|increases^expression	14761676
Poly I-C	D011070		CCL5	6352	mRNA	Homo sapiens	9606	15-deoxy-delta(12,14)-prostaglandin J2 inhibits the reaction [[Poly I-C co-treated with IL4 protein] results in increased expression of CCL5 mRNA]	affects^cotreatment|decreases^reaction|increases^expression	23688403
Poly I-C	D011070		CCL5	6352	mRNA	Homo sapiens	9606	amorolfine inhibits the reaction [[Poly I-C co-treated with IL4 protein] results in increased expression of CCL5 mRNA]	affects^cotreatment|decreases^reaction|increases^expression	23688403
Poly I-C	D011070		CCL5	6352	mRNA	Homo sapiens	9606	butenafine inhibits the reaction [[Poly I-C co-treated with IL4 protein] results in increased expression of CCL5 mRNA]	affects^cotreatment|decreases^reaction|increases^expression	23688403
Poly I-C	D011070		CCL5	6352	mRNA	Homo sapiens	9606	helenalin inhibits the reaction [[Poly I-C co-treated with IL4 protein] results in increased expression of CCL5 mRNA]	affects^cotreatment|decreases^reaction|increases^expression	23688403
Poly I-C	D011070		CCL5	6352	mRNA	Homo sapiens	9606	IL4 protein promotes the reaction [Poly I-C results in increased expression of CCL5 mRNA]	increases^expression|increases^reaction	23688403
Poly I-C	D011070		CCL5	6352	mRNA	Homo sapiens	9606	Itraconazole inhibits the reaction [[Poly I-C co-treated with IL4 protein] results in increased expression of CCL5 mRNA]	affects^cotreatment|decreases^reaction|increases^expression	23688403
Poly I-C	D011070		CCL5	6352	mRNA	Homo sapiens	9606	Ketoconazole inhibits the reaction [[Poly I-C co-treated with IL4 protein] results in increased expression of CCL5 mRNA]	affects^cotreatment|decreases^reaction|increases^expression	23688403
Poly I-C	D011070		CCL5	6352	mRNA	Homo sapiens	9606	luliconazole inhibits the reaction [[Poly I-C co-treated with IL4 protein] results in increased expression of CCL5 mRNA]	affects^cotreatment|decreases^reaction|increases^expression	23688403
Poly I-C	D011070		CCL5	6352		Homo sapiens	9606	Particulate Matter inhibits the reaction [Poly I-C results in increased expression of CCL5]	decreases^reaction|increases^expression	24709138
Poly I-C	D011070		CCL5	6352	mRNA	Homo sapiens	9606	[Poly I-C co-treated with IL4 protein] results in increased expression of CCL5 mRNA	affects^cotreatment|increases^expression	23688403
Poly I-C	D011070		CCL5	6352		Homo sapiens	9606	Poly I-C results in increased expression of CCL5	increases^expression	24709138
Poly I-C	D011070		CCL5	6352	mRNA	Homo sapiens	9606	Poly I-C results in increased expression of CCL5 mRNA	increases^expression	23688403
Poly I-C	D011070		CCL5	6352	mRNA	Homo sapiens	9606	Terbinafine inhibits the reaction [[Poly I-C co-treated with IL4 protein] results in increased expression of CCL5 mRNA]	affects^cotreatment|decreases^reaction|increases^expression	23688403
Poly I-C	D011070		CCL5	6352		Homo sapiens	9606	Vehicle Emissions inhibits the reaction [Poly I-C results in increased expression of CCL5]	decreases^reaction|increases^expression	24709138
Progesterone	D011374	57-83-0	CCL5	6352	mRNA	Homo sapiens	9606	[Progesterone co-treated with Estradiol] results in decreased expression of CCL5 mRNA	affects^cotreatment|decreases^expression	17404688
Progesterone	D011374	57-83-0	CCL5	6352	mRNA	Homo sapiens	9606	Progesterone results in increased expression of CCL5 mRNA	increases^expression	21768398
Progesterone	D011374	57-83-0	CCL5	6352	mRNA	Homo sapiens	9606	TGFB1 protein promotes the reaction [Progesterone results in increased expression of CCL5 mRNA]	increases^expression|increases^reaction	21768398
propionaldehyde	C005556	123-38-6	CCL5	6352	mRNA	Homo sapiens	9606	propionaldehyde results in increased expression of CCL5 mRNA	increases^expression	26079696
Quartz	D011791	14808-60-7	CCL5	6352	mRNA	Homo sapiens	9606	Quartz results in increased expression of CCL5 mRNA	increases^expression	27917503
Quercetin	D011794	117-39-5	CCL5	6352	mRNA	Homo sapiens	9606	[Vitamin E co-treated with Quercetin co-treated with kaempferol co-treated with 3,4-dihydroxyphenylethanol] results in decreased expression of CCL5 mRNA	affects^cotreatment|decreases^expression	16797527
Raloxifene Hydrochloride	D020849		CCL5	6352	protein	Homo sapiens	9606	Raloxifene Hydrochloride results in decreased expression of CCL5 protein	decreases^expression	16842799
Raloxifene Hydrochloride	D020849		CCL5	6352	mRNA	Homo sapiens	9606	Raloxifene Hydrochloride results in increased expression of CCL5 mRNA	increases^expression	12154049
Reactive Oxygen Species	D017382		CCL5	6352	protein	Homo sapiens	9606	CCL5 protein promotes the reaction [Calcimycin affects the abundance of and affects the chemical synthesis of Reactive Oxygen Species]	affects^abundance|affects^chemical synthesis|increases^reaction	12797483
Reactive Oxygen Species	D017382		CCL5	6352	protein	Homo sapiens	9606	IL5 protein promotes the reaction [CCL5 protein promotes the reaction [Calcimycin affects the abundance of and affects the chemical synthesis of Reactive Oxygen Species]]	affects^abundance|affects^chemical synthesis|increases^reaction	12797483
Resveratrol	D000077185		CCL5	6352	protein	Homo sapiens	9606	Resveratrol inhibits the reaction [7-ketocholesterol results in increased expression of CCL5 protein]	decreases^reaction|increases^expression	24895526
Resveratrol	D000077185		CCL5	6352	protein	Homo sapiens	9606	Resveratrol inhibits the reaction [Lipopolysaccharides results in increased expression of CCL5 protein]	decreases^reaction|increases^expression	24707119
Rosiglitazone	D000077154		CCL5	6352	protein	Homo sapiens	9606	Rosiglitazone results in decreased susceptibility to CCL5 protein	decreases^response to substance	18158351
S-(1,2-dichlorovinyl)cysteine	C039961	627-72-5	CCL5	6352	mRNA	Homo sapiens	9606	[S-(1,2-dichlorovinyl)cysteine affects the susceptibility to Lipopolysaccharides] which results in increased expression of CCL5 mRNA	affects^response to substance|increases^expression	35811015
S-(1,2-dichlorovinyl)cysteine	C039961	627-72-5	CCL5	6352	mRNA	Homo sapiens	9606	[S-(1,2-dichlorovinyl)cysteine co-treated with Lipopolysaccharides] results in increased expression of CCL5 mRNA	affects^cotreatment|increases^expression	35811015
SB 203580	C093642		CCL5	6352	protein	Homo sapiens	9606	SB 203580 inhibits the reaction [Buthionine Sulfoximine promotes the reaction [TNF protein results in increased expression of CCL5 protein]]	decreases^reaction|increases^expression|increases^reaction	11167962
SB 203580	C093642		CCL5	6352	protein	Homo sapiens	9606	SB 203580 inhibits the reaction [Dermatophagoides pteronyssinus antigen p 1 results in increased secretion of CCL5 protein]	decreases^reaction|increases^secretion	10919993
SB 203580	C093642		CCL5	6352	protein	Homo sapiens	9606	SB 203580 inhibits the reaction [Particulate Matter analog results in increased secretion of CCL5 protein]	decreases^reaction|increases^secretion	10919993
SB 203580	C093642		CCL5	6352	protein	Homo sapiens	9606	SB 203580 inhibits the reaction [TNF protein results in increased expression of CCL5 protein]	decreases^reaction|increases^expression	11167962
SB 203580	C093642		CCL5	6352	protein	Homo sapiens	9606	SB 203580 inhibits the reaction [[Toluene 2,4-Diisocyanate binds to ALB protein] which results in increased expression of CCL5 protein]	affects^binding|decreases^reaction|increases^expression	16908450
SB 203580	C093642		CCL5	6352	protein	Homo sapiens	9606	SB 203580 inhibits the reaction [Vehicle Emissions analog results in increased secretion of CCL5 protein]	decreases^reaction|increases^secretion	10919993
SB 203580	C093642		CCL5	6352	protein	Homo sapiens	9606	SB 203580 promotes the reaction [2-(2-amino-3-methoxyphenyl)-4H-1-benzopyran-4-one inhibits the reaction [Particulate Matter analog results in decreased secretion of CCL5 protein]]	decreases^reaction|decreases^secretion|increases^reaction	10919993
SB 203580	C093642		CCL5	6352	protein	Homo sapiens	9606	SB 203580 promotes the reaction [2-(2-amino-3-methoxyphenyl)-4H-1-benzopyran-4-one inhibits the reaction [Vehicle Emissions analog results in decreased secretion of CCL5 protein]]	decreases^reaction|decreases^secretion|increases^reaction	10919993
SB 203580	C093642		CCL5	6352	protein	Homo sapiens	9606	SB 203580 promotes the reaction [Methotrexate results in increased expression of CCL5 protein]	increases^expression|increases^reaction	19100307
seocalcitol	C078903	134404-52-7	CCL5	6352	mRNA	Homo sapiens	9606	seocalcitol results in decreased expression of CCL5 mRNA	decreases^expression	12040012
Silicon Dioxide	D012822	7631-86-9	CCL5	6352	mRNA	Homo sapiens	9606	Silicon Dioxide analog results in increased expression of CCL5 mRNA	increases^expression	23806026|25895662
Silicon Dioxide	D012822	7631-86-9	CCL5	6352	mRNA	Homo sapiens	9606	Silicon Dioxide results in increased expression of CCL5 mRNA	increases^expression	25351596
Silicon Dioxide	D012822	7631-86-9	CCL5	6352	protein	Homo sapiens	9606	Silicon Dioxide results in increased secretion of CCL5 protein	increases^secretion	22300531
Silver Compounds	D018030		CCL5	6352	protein	Homo sapiens	9606	[Silver Compounds binds to [Nitrogen binds to titanium dioxide]] which results in increased secretion of CCL5 protein	affects^binding|increases^secretion	30711708
Silymarin	D012838		CCL5	6352	protein	Homo sapiens	9606	Silymarin inhibits the reaction [Lipopolysaccharides results in increased expression of CCL5 protein]	decreases^reaction|increases^expression	24707119
Simvastatin	D019821	79902-63-9	CCL5	6352	mRNA	Homo sapiens	9606	Simvastatin results in decreased expression of CCL5 mRNA	decreases^expression	17112859
Simvastatin	D019821	79902-63-9	CCL5	6352	mRNA	Homo sapiens	9606	Simvastatin results in increased expression of CCL5 mRNA	increases^expression	17183729
Smoke	D012906		CCL5	6352	protein	Homo sapiens	9606	Smoke results in decreased nitrosation of CCL5 protein	decreases^nitrosation	21652289
S-Nitrosoglutathione	D026422	57564-91-7	CCL5	6352	protein	Homo sapiens	9606	S-Nitrosoglutathione results in decreased secretion of CCL5 protein	decreases^secretion	13678430
sodium arsenite	C017947	13768-07-5	CCL5	6352	mRNA	Homo sapiens	9606	sodium arsenite results in increased expression of CCL5 mRNA	increases^expression	28229933
sodium bichromate	C016104	10588-01-9	CCL5	6352	protein	Homo sapiens	9606	sodium bichromate inhibits the reaction [[Ionomycin co-treated with Tetradecanoylphorbol Acetate] results in increased secretion of CCL5 protein]	affects^cotreatment|decreases^reaction|increases^secretion	17685462
sodium bichromate	C016104	10588-01-9	CCL5	6352	protein	Homo sapiens	9606	sodium bichromate results in increased secretion of CCL5 protein	increases^secretion	17685462
Sodium Dodecyl Sulfate	D012967	151-21-3	CCL5	6352	mRNA	Homo sapiens	9606	Sodium Dodecyl Sulfate results in increased expression of CCL5 mRNA	increases^expression	31734321
Sodium Dodecyl Sulfate	D012967	151-21-3	CCL5	6352	protein	Homo sapiens	9606	Sodium Dodecyl Sulfate results in increased secretion of CCL5 protein	increases^secretion	16099135
Soot	D053260		CCL5	6352	mRNA	Homo sapiens	9606	Soot results in increased expression of CCL5 mRNA	increases^expression	33772346
Soot	D053260		CCL5	6352	mRNA	Homo sapiens	9606	[W 7 co-treated with Soot] results in increased expression of CCL5 mRNA	affects^cotreatment|increases^expression	33772346
Succimer	D004113	304-55-2	CCL5	6352	mRNA	Homo sapiens	9606	[Succimer co-treated with Magnetite Nanoparticles] results in increased expression of CCL5 mRNA	affects^cotreatment|increases^expression	26378955
Sulindac	D013467	38194-50-2	CCL5	6352	mRNA	Homo sapiens	9606	Sulindac inhibits the reaction [IL1B protein results in increased expression of CCL5 mRNA]	decreases^reaction|increases^expression	16159934
Sulindac	D013467	38194-50-2	CCL5	6352	mRNA	Homo sapiens	9606	Sulindac inhibits the reaction [TNF protein results in increased expression of CCL5 mRNA]	decreases^reaction|increases^expression	16159934
Tacrolimus	D016559	109581-93-3	CCL5	6352	mRNA	Homo sapiens	9606	Tacrolimus results in decreased expression of CCL5 mRNA	decreases^expression	15948978
TAK 779	C119369		CCL5	6352	protein	Homo sapiens	9606	TAK 779 inhibits the reaction [CCL5 protein binds to CCR5 protein]	affects^binding|decreases^reaction	15644495
tamibarotene	C061133	94497-51-5	CCL5	6352	mRNA	Homo sapiens	9606	tamibarotene results in increased expression of CCL5 mRNA	increases^expression	15498508
tapinarof	C571829		CCL5	6352	mRNA	Homo sapiens	9606	tapinarof inhibits the reaction [CAMP protein promotes the reaction [TLR2 protein results in increased expression of CCL5 mRNA]]	decreases^reaction|increases^expression|increases^reaction	35926563
tapinarof	C571829		CCL5	6352	mRNA	Homo sapiens	9606	tapinarof inhibits the reaction [CAMP protein results in increased expression of CCL5 mRNA]	decreases^reaction|increases^expression	35926563
tapinarof	C571829		CCL5	6352	protein	Homo sapiens	9606	tapinarof inhibits the reaction [CAMP protein results in increased expression of CCL5 protein]	decreases^reaction|increases^expression	35926563
Telmisartan	D000077333		CCL5	6352	protein	Homo sapiens	9606	Telmisartan results in decreased susceptibility to CCL5 protein	decreases^response to substance	18158351
Temozolomide	D000077204	85622-93-1	CCL5	6352	mRNA	Homo sapiens	9606	Temozolomide results in increased expression of CCL5 mRNA	increases^expression	31758290
Terbinafine	D000077291	91161-71-6	CCL5	6352	mRNA	Homo sapiens	9606	Dinoprostone deficiency inhibits the reaction [Terbinafine inhibits the reaction [TNF protein results in increased expression of CCL5 mRNA]]	decreases^reaction|increases^expression	16784723
Terbinafine	D000077291	91161-71-6	CCL5	6352	protein	Homo sapiens	9606	Dinoprostone deficiency inhibits the reaction [Terbinafine inhibits the reaction [TNF protein results in increased expression of CCL5 protein]]	decreases^reaction|increases^expression	16784723
Terbinafine	D000077291	91161-71-6	CCL5	6352	protein	Homo sapiens	9606	PTGER2 protein promotes the reaction [Terbinafine inhibits the reaction [TNF protein results in increased expression of CCL5 protein]]	decreases^reaction|increases^expression|increases^reaction	16784723
Terbinafine	D000077291	91161-71-6	CCL5	6352	protein	Homo sapiens	9606	PTGER3 protein promotes the reaction [Terbinafine inhibits the reaction [TNF protein results in increased expression of CCL5 protein]]	decreases^reaction|increases^expression|increases^reaction	16784723
Terbinafine	D000077291	91161-71-6	CCL5	6352	mRNA	Homo sapiens	9606	Terbinafine inhibits the reaction [[Poly I-C co-treated with IL4 protein] results in increased expression of CCL5 mRNA]	affects^cotreatment|decreases^reaction|increases^expression	23688403
Terbinafine	D000077291	91161-71-6	CCL5	6352	mRNA	Homo sapiens	9606	Terbinafine inhibits the reaction [TNF protein results in increased expression of CCL5 mRNA]	decreases^reaction|increases^expression	16784723
Terbinafine	D000077291	91161-71-6	CCL5	6352	protein	Homo sapiens	9606	Terbinafine inhibits the reaction [TNF protein results in increased expression of CCL5 protein]	decreases^reaction|increases^expression	16784723
Tetrachlorodibenzodioxin	D013749	1746-01-6	CCL5	6352	enhancer|mRNA	Homo sapiens	9606	Tetrachlorodibenzodioxin promotes the reaction [[AHR protein binds to CCL5 enhancer] which results in increased expression of CCL5 mRNA]	affects^binding|increases^expression|increases^reaction	12200463|12200463
Tetrachlorodibenzodioxin	D013749	1746-01-6	CCL5	6352	mRNA	Homo sapiens	9606	Tetrachlorodibenzodioxin promotes the reaction [AHR protein results in increased expression of CCL5 mRNA]	increases^expression|increases^reaction	12200463
Tetrachlorodibenzodioxin	D013749	1746-01-6	CCL5	6352	protein	Homo sapiens	9606	Tetrachlorodibenzodioxin promotes the reaction [AHR protein results in increased expression of CCL5 protein]	increases^expression|increases^reaction	12200463
Tetrachlorodibenzodioxin	D013749	1746-01-6	CCL5	6352	mRNA	Homo sapiens	9606	Tetrachlorodibenzodioxin promotes the reaction [Triiodothyronine results in increased expression of CCL5 mRNA]	increases^expression|increases^reaction	14761676
Tetrachlorodibenzodioxin	D013749	1746-01-6	CCL5	6352	mRNA	Homo sapiens	9606	Tetrachlorodibenzodioxin results in increased expression of CCL5 mRNA	increases^expression	12200463
Tetradecanoylphorbol Acetate	D013755	16561-29-8	CCL5	6352	protein	Homo sapiens	9606	[Ionomycin co-treated with Tetradecanoylphorbol Acetate] results in increased secretion of CCL5 protein	affects^cotreatment|increases^secretion	17685462
Tetradecanoylphorbol Acetate	D013755	16561-29-8	CCL5	6352	protein	Homo sapiens	9606	sodium bichromate inhibits the reaction [[Ionomycin co-treated with Tetradecanoylphorbol Acetate] results in increased secretion of CCL5 protein]	affects^cotreatment|decreases^reaction|increases^secretion	17685462
Tetradecanoylphorbol Acetate	D013755	16561-29-8	CCL5	6352	protein	Homo sapiens	9606	[Tetradecanoylphorbol Acetate co-treated with Ionomycin] results in increased expression of CCL5 protein	affects^cotreatment|increases^expression	17572062
titanium dioxide	C009495	13463-67-7	CCL5	6352	protein	Homo sapiens	9606	[Silver Compounds binds to [Nitrogen binds to titanium dioxide]] which results in increased secretion of CCL5 protein	affects^binding|increases^secretion	30711708
titanium dioxide	C009495	13463-67-7	CCL5	6352	mRNA	Homo sapiens	9606	titanium dioxide results in increased expression of CCL5 mRNA	increases^expression	19695317
titanium dioxide	C009495	13463-67-7	CCL5	6352	protein	Homo sapiens	9606	titanium dioxide results in increased secretion of CCL5 protein	increases^secretion	20005940
Tobacco Smoke Pollution	D014028		CCL5	6352	mRNA	Homo sapiens	9606	Acetylcysteine inhibits the reaction [Tobacco Smoke Pollution results in increased expression of CCL5 mRNA]	decreases^reaction|increases^expression	33146789
Tobacco Smoke Pollution	D014028		CCL5	6352	mRNA	Homo sapiens	9606	IL17A protein promotes the reaction [Tobacco Smoke Pollution results in increased expression of CCL5 mRNA]	increases^expression|increases^reaction	29501574
Tobacco Smoke Pollution	D014028		CCL5	6352	protein	Homo sapiens	9606	IL17A protein promotes the reaction [Tobacco Smoke Pollution results in increased expression of CCL5 protein]	increases^expression|increases^reaction	29501574
Tobacco Smoke Pollution	D014028		CCL5	6352	mRNA	Homo sapiens	9606	NLRP10 protein promotes the reaction [Tobacco Smoke Pollution results in increased expression of CCL5 mRNA]	increases^expression|increases^reaction	29501574
Tobacco Smoke Pollution	D014028		CCL5	6352	protein	Homo sapiens	9606	NLRP10 protein promotes the reaction [Tobacco Smoke Pollution results in increased expression of CCL5 protein]	increases^expression|increases^reaction	29501574
Tobacco Smoke Pollution	D014028		CCL5	6352	mRNA	Homo sapiens	9606	Tobacco Smoke Pollution results in decreased expression of CCL5 mRNA	decreases^expression	29505817
Tobacco Smoke Pollution	D014028		CCL5	6352	protein	Homo sapiens	9606	Tobacco Smoke Pollution results in decreased expression of CCL5 protein	decreases^expression	29505817
Tobacco Smoke Pollution	D014028		CCL5	6352	mRNA	Homo sapiens	9606	Tobacco Smoke Pollution results in increased expression of CCL5 mRNA	increases^expression	29501574|33146789
Tobacco Smoke Pollution	D014028		CCL5	6352	protein	Homo sapiens	9606	Tobacco Smoke Pollution results in increased expression of CCL5 protein	increases^expression	33146789
Tobacco Smoke Pollution	D014028		CCL5	6352	protein	Homo sapiens	9606	Tobacco Smoke Pollution results in increased secretion of CCL5 protein	increases^secretion	33660061
tofacitinib	C479163		CCL5	6352	protein	Homo sapiens	9606	Cycloheximide inhibits the reaction [tofacitinib inhibits the reaction [TNF protein results in increased expression of CCL5 protein]]	decreases^reaction|increases^expression	22121136
tofacitinib	C479163		CCL5	6352	mRNA	Homo sapiens	9606	tofacitinib inhibits the reaction [TNF protein results in increased expression of CCL5 mRNA]	decreases^reaction|increases^expression	22121136
tofacitinib	C479163		CCL5	6352	protein	Homo sapiens	9606	tofacitinib inhibits the reaction [TNF protein results in increased expression of CCL5 protein]	decreases^reaction|increases^expression	22121136
Toluene 2,4-Diisocyanate	D014051	584-84-9	CCL5	6352	gene	Homo sapiens	9606	CCL5 gene polymorphism affects the susceptibility to Toluene 2,4-Diisocyanate	affects^response to substance	18447907
Toluene 2,4-Diisocyanate	D014051	584-84-9	CCL5	6352	protein	Homo sapiens	9606	Dexamethasone inhibits the reaction [[Toluene 2,4-Diisocyanate binds to ALB protein] which results in increased expression of CCL5 protein]	affects^binding|decreases^reaction|increases^expression	16908450
Toluene 2,4-Diisocyanate	D014051	584-84-9	CCL5	6352	protein	Homo sapiens	9606	EGFR protein affects the reaction [[Toluene 2,4-Diisocyanate binds to ALB protein] which results in increased expression of CCL5 protein]	affects^binding|affects^reaction|increases^expression	16908450
Toluene 2,4-Diisocyanate	D014051	584-84-9	CCL5	6352	protein	Homo sapiens	9606	SB 203580 inhibits the reaction [[Toluene 2,4-Diisocyanate binds to ALB protein] which results in increased expression of CCL5 protein]	affects^binding|decreases^reaction|increases^expression	16908450
Toluene 2,4-Diisocyanate	D014051	584-84-9	CCL5	6352	protein	Homo sapiens	9606	[Toluene 2,4-Diisocyanate binds to ALB protein] which results in increased expression of CCL5 protein	affects^binding|increases^expression	16908450
Tretinoin	D014212	302-79-4	CCL5	6352	protein	Homo sapiens	9606	Tretinoin results in decreased expression of CCL5 protein	decreases^expression	17118196
Tretinoin	D014212	302-79-4	CCL5	6352	mRNA	Homo sapiens	9606	Tretinoin results in increased expression of CCL5 mRNA	increases^expression	15498508
Triiodothyronine	D014284	6893-02-03	CCL5	6352	mRNA	Homo sapiens	9606	4-OH-2',3,3',4',5'-pentachlorobiphenyl inhibits the reaction [Triiodothyronine results in increased expression of CCL5 mRNA]	decreases^reaction|increases^expression	14761676
Triiodothyronine	D014284	6893-02-03	CCL5	6352	mRNA	Homo sapiens	9606	Polychlorinated Biphenyls inhibits the reaction [Triiodothyronine results in increased expression of CCL5 mRNA]	decreases^reaction|increases^expression	14761676
Triiodothyronine	D014284	6893-02-03	CCL5	6352	mRNA	Homo sapiens	9606	Tetrachlorodibenzodioxin promotes the reaction [Triiodothyronine results in increased expression of CCL5 mRNA]	increases^expression|increases^reaction	14761676
Triiodothyronine	D014284	6893-02-03	CCL5	6352	mRNA	Homo sapiens	9606	Triiodothyronine results in increased expression of CCL5 mRNA	increases^expression	14761676
Troglitazone	D000077288	97322-87-7	CCL5	6352	mRNA	Homo sapiens	9606	Troglitazone results in increased expression of CCL5 mRNA	increases^expression	19140230
Ursodeoxycholic Acid	D014580	128-13-2	CCL5	6352	mRNA	Homo sapiens	9606	Ursodeoxycholic Acid analog inhibits the reaction [TNF protein promotes the reaction [Cycloheximide results in increased expression of CCL5 mRNA]]	decreases^reaction|increases^expression|increases^reaction	21146893
vanadyl sulfate	C034028	27774-13-6	CCL5	6352	protein	Homo sapiens	9606	vanadyl sulfate results in increased expression of CCL5 protein	increases^expression	18684396
Vehicle Emissions	D001335		CCL5	6352	protein	Homo sapiens	9606	2-(2-amino-3-methoxyphenyl)-4H-1-benzopyran-4-one inhibits the reaction [Vehicle Emissions analog results in increased secretion of CCL5 protein]	decreases^reaction|increases^secretion	10919993
Vehicle Emissions	D001335		CCL5	6352	protein	Homo sapiens	9606	Egtazic Acid inhibits the reaction [Vehicle Emissions results in increased secretion of CCL5 protein]	decreases^reaction|increases^secretion	21245013
Vehicle Emissions	D001335		CCL5	6352	protein	Homo sapiens	9606	Glutathione inhibits the reaction [[Vehicle Emissions analog co-treated with Dermatophagoides pteronyssinus antigen p 1] results in increased secretion of CCL5 protein]	affects^cotreatment|decreases^reaction|increases^secretion	10919993
Vehicle Emissions	D001335		CCL5	6352	protein	Homo sapiens	9606	Glutathione inhibits the reaction [Vehicle Emissions analog results in increased secretion of CCL5 protein]	decreases^reaction|increases^secretion	10919993
Vehicle Emissions	D001335		CCL5	6352	protein	Homo sapiens	9606	SB 203580 inhibits the reaction [Vehicle Emissions analog results in increased secretion of CCL5 protein]	decreases^reaction|increases^secretion	10919993
Vehicle Emissions	D001335		CCL5	6352	protein	Homo sapiens	9606	SB 203580 promotes the reaction [2-(2-amino-3-methoxyphenyl)-4H-1-benzopyran-4-one inhibits the reaction [Vehicle Emissions analog results in decreased secretion of CCL5 protein]]	decreases^reaction|decreases^secretion|increases^reaction	10919993
Vehicle Emissions	D001335		CCL5	6352	mRNA	Homo sapiens	9606	[Vehicle Emissions analog co-treated with Dermatophagoides pteronyssinus antigen p 1] results in increased expression of CCL5 mRNA	affects^cotreatment|increases^expression	10919993
Vehicle Emissions	D001335		CCL5	6352	protein	Homo sapiens	9606	[Vehicle Emissions analog co-treated with Dermatophagoides pteronyssinus antigen p 1] results in increased secretion of CCL5 protein	affects^cotreatment|increases^secretion	10919993
Vehicle Emissions	D001335		CCL5	6352	mRNA	Homo sapiens	9606	Vehicle Emissions analog results in increased expression of CCL5 mRNA	increases^expression	10359894|10919993
Vehicle Emissions	D001335		CCL5	6352	protein	Homo sapiens	9606	Vehicle Emissions analog results in increased secretion of CCL5 protein	increases^secretion	10359894|10919993
Vehicle Emissions	D001335		CCL5	6352		Homo sapiens	9606	Vehicle Emissions inhibits the reaction [Poly I-C results in increased expression of CCL5]	decreases^reaction|increases^expression	24709138
Vehicle Emissions	D001335		CCL5	6352	protein	Homo sapiens	9606	Vehicle Emissions results in decreased expression of CCL5 protein	decreases^expression	28189646
Vehicle Emissions	D001335		CCL5	6352	protein	Homo sapiens	9606	Vehicle Emissions results in increased expression of CCL5 protein	increases^expression	11027454|11306435
Vehicle Emissions	D001335		CCL5	6352	protein	Homo sapiens	9606	Vehicle Emissions results in increased secretion of CCL5 protein	increases^secretion	21245013
Vincristine	D014750		CCL5	6352	mRNA	Homo sapiens	9606	Vincristine results in increased expression of CCL5 mRNA	increases^expression	23649840
Vitamin E	D014810	1406-18-4	CCL5	6352	mRNA	Homo sapiens	9606	[Vitamin E co-treated with Quercetin co-treated with kaempferol co-treated with 3,4-dihydroxyphenylethanol] results in decreased expression of CCL5 mRNA	affects^cotreatment|decreases^expression	16797527
W 7	C017967	65595-90-6	CCL5	6352	mRNA	Homo sapiens	9606	[W 7 co-treated with Soot] results in increased expression of CCL5 mRNA	affects^cotreatment|increases^expression	33772346
Acetaminophen	D000082	103-90-2	CD2	914	mRNA	Homo sapiens	9606	Acetaminophen results in increased expression of CD2 mRNA	increases^expression	26690555
Acetaminophen	D000082	103-90-2	CD2	914	mRNA	Homo sapiens	9606	[Dietary Carbohydrates co-treated with Acetaminophen] results in decreased expression of CD2 mRNA	affects^cotreatment|decreases^expression	17093179
Aflatoxin B1	D016604	1162-65-8	CD2	914	gene	Homo sapiens	9606	Aflatoxin B1 results in increased methylation of CD2 gene	increases^methylation	27153756
Amphotericin B	D000666	1397-89-3	CD2	914	mRNA	Homo sapiens	9606	Amphotericin B analog results in increased expression of CD2 mRNA	increases^expression	28534445
Antirheumatic Agents	D018501		CD2	914	mRNA	Homo sapiens	9606	Antirheumatic Agents results in decreased expression of CD2 mRNA	decreases^expression	24449571
Arsenic	D001151	7440-38-2	CD2	914	gene	Homo sapiens	9606	Arsenic results in increased methylation of CD2 gene	increases^methylation	27838757
Arsenic	D001151	7440-38-2	CD2	914	mRNA	Homo sapiens	9606	[sodium arsenate results in increased abundance of Arsenic] which results in increased expression of CD2 mRNA	increases^abundance|increases^expression	32525701
Benzo(a)pyrene	D001564	50-32-8	CD2	914	promoter	Homo sapiens	9606	Benzo(a)pyrene results in increased methylation of CD2 promoter	increases^methylation	27901495
Formaldehyde	D005557	50-00-0	CD2	914	mRNA	Homo sapiens	9606	Formaldehyde results in increased expression of CD2 mRNA	increases^expression	23649840
Isotretinoin	D015474	4759-48-2	CD2	914	mRNA	Homo sapiens	9606	Isotretinoin results in increased expression of CD2 mRNA	increases^expression	20436886
(+)-JQ1 compound	C561695		CD2	914	mRNA	Homo sapiens	9606	(+)-JQ1 compound results in decreased expression of CD2 mRNA	decreases^expression	22802445
Methotrexate	D008727	1959-05-02	CD2	914	mRNA	Homo sapiens	9606	Methotrexate results in decreased expression of CD2 mRNA	decreases^expression	17400583
Nickel	D009532	7440-02-0	CD2	914	mRNA	Homo sapiens	9606	Nickel results in increased expression of CD2 mRNA	increases^expression	25583101
sodium arsenate	C009277		CD2	914	mRNA	Homo sapiens	9606	[sodium arsenate results in increased abundance of Arsenic] which results in increased expression of CD2 mRNA	increases^abundance|increases^expression	32525701
Sodium Selenite	D018038	10102-18-8	CD2	914	mRNA	Homo sapiens	9606	Sodium Selenite results in increased expression of CD2 mRNA	increases^expression	18175754
Tacrolimus	D016559	109581-93-3	CD2	914	protein	Homo sapiens	9606	Tacrolimus inhibits the reaction [CD2 protein results in increased expression of IL2 protein]	decreases^reaction|increases^expression	1705513
Temozolomide	D000077204	85622-93-1	CD2	914	mRNA	Homo sapiens	9606	Temozolomide results in decreased expression of CD2 mRNA	decreases^expression	31758290
tetrabromobisphenol A	C020806	79-94-7	CD2	914	protein	Homo sapiens	9606	tetrabromobisphenol A results in decreased expression of CD2 protein	decreases^expression	21623697
Tobacco Smoke Pollution	D014028		CD2	914	mRNA	Homo sapiens	9606	Tobacco Smoke Pollution results in decreased expression of CD2 mRNA	decreases^expression	22363418
Acetaminophen	D000082	103-90-2	CD48	962	mRNA	Homo sapiens	9606	Acetaminophen results in decreased expression of CD48 mRNA	decreases^expression	21420995
aflatoxin B2	C029753	22040-96-6	CD48	962	promoter	Homo sapiens	9606	aflatoxin B2 results in increased methylation of CD48 promoter	increases^methylation	30157460
Antirheumatic Agents	D018501		CD48	962	mRNA	Homo sapiens	9606	Antirheumatic Agents results in decreased expression of CD48 mRNA	decreases^expression	24449571
Benzo(a)pyrene	D001564	50-32-8	CD48	962	promoter	Homo sapiens	9606	Benzo(a)pyrene results in increased methylation of CD48 promoter	increases^methylation	27901495
Benzoates	D001565		CD48	962	mRNA	Homo sapiens	9606	Benzoates analog results in increased expression of CD48 mRNA	increases^expression	29472718
beta-Naphthoflavone	D019324	6051-87-2	CD48	962	mRNA	Homo sapiens	9606	beta-Naphthoflavone results in decreased expression of CD48 mRNA	decreases^expression	32858204
Carbamazepine	D002220	298-46-4	CD48	962	mRNA	Homo sapiens	9606	Carbamazepine affects the expression of CD48 mRNA	affects^expression	25979313
CGP 52608	C092451	87958-67-6	CD48	962	gene	Homo sapiens	9606	CGP 52608 promotes the reaction [RORA protein binds to CD48 gene]	affects^binding|increases^reaction	28238834
Cisplatin	D002945	15663-27-1	CD48	962	mRNA	Homo sapiens	9606	Cisplatin results in increased expression of CD48 mRNA	increases^expression	27594783
Demecolcine	D003703	477-30-5	CD48	962	mRNA	Homo sapiens	9606	Demecolcine results in increased expression of CD48 mRNA	increases^expression	23649840
Diuron	D004237	330-54-1	CD48	962	mRNA	Homo sapiens	9606	Diuron results in decreased expression of CD48 mRNA	decreases^expression	35967413
Dust	D004391		CD48	962	mRNA	Homo sapiens	9606	Dust results in increased expression of CD48 mRNA	increases^expression	17805423
Fonofos	D004397	944-22-9	CD48	962	promoter	Homo sapiens	9606	Fonofos results in increased methylation of CD48 promoter	increases^methylation	22847954
GSK-J4	C000593030		CD48	962	mRNA	Homo sapiens	9606	GSK-J4 results in increased expression of CD48 mRNA	increases^expression	29301935
(+)-JQ1 compound	C561695		CD48	962	mRNA	Homo sapiens	9606	(+)-JQ1 compound results in decreased expression of CD48 mRNA	decreases^expression	21949397|22802445|23086925|26387944
Lipopolysaccharides	D008070		CD48	962	mRNA	Homo sapiens	9606	Lipopolysaccharides results in increased expression of CD48 mRNA	increases^expression	35811015
Lipopolysaccharides	D008070		CD48	962	mRNA	Homo sapiens	9606	[S-(1,2-dichlorovinyl)cysteine affects the susceptibility to Lipopolysaccharides] which results in increased expression of CD48 mRNA	affects^response to substance|increases^expression	35811015
Lipopolysaccharides	D008070		CD48	962	mRNA	Homo sapiens	9606	[S-(1,2-dichlorovinyl)cysteine co-treated with Lipopolysaccharides] results in increased expression of CD48 mRNA	affects^cotreatment|increases^expression	35811015
Manganese	D008345	7439-96-5	CD48	962	mRNA	Homo sapiens	9606	Manganese results in increased expression of CD48 mRNA	increases^expression	17175027
manganese chloride	C025340	7773-01-05	CD48	962	mRNA	Homo sapiens	9606	manganese chloride results in increased expression of CD48 mRNA	increases^expression	17175027
Methotrexate	D008727	1959-05-02	CD48	962	mRNA	Homo sapiens	9606	Methotrexate results in decreased expression of CD48 mRNA	decreases^expression	17400583
Methyl Methanesulfonate	D008741	66-27-3	CD48	962	mRNA	Homo sapiens	9606	Methyl Methanesulfonate results in decreased expression of CD48 mRNA	decreases^expression	23649840
Nickel	D009532	7440-02-0	CD48	962	mRNA	Homo sapiens	9606	Nickel results in increased expression of CD48 mRNA	increases^expression	24768652|25583101
Parathion	D010278	56-38-2	CD48	962	promoter	Homo sapiens	9606	Parathion results in increased methylation of CD48 promoter	increases^methylation	22847954
S-(1,2-dichlorovinyl)cysteine	C039961	627-72-5	CD48	962	mRNA	Homo sapiens	9606	[S-(1,2-dichlorovinyl)cysteine affects the susceptibility to Lipopolysaccharides] which results in increased expression of CD48 mRNA	affects^response to substance|increases^expression	35811015
S-(1,2-dichlorovinyl)cysteine	C039961	627-72-5	CD48	962	mRNA	Homo sapiens	9606	[S-(1,2-dichlorovinyl)cysteine co-treated with Lipopolysaccharides] results in increased expression of CD48 mRNA	affects^cotreatment|increases^expression	35811015
S-(1,2-dichlorovinyl)cysteine	C039961	627-72-5	CD48	962	mRNA	Homo sapiens	9606	S-(1,2-dichlorovinyl)cysteine results in increased expression of CD48 mRNA	increases^expression	35811015
sodium arsenite	C017947	13768-07-5	CD48	962	gene	Homo sapiens	9606	sodium arsenite affects the methylation of CD48 gene	affects^methylation	28589171
terbufos	C012568	13071-79-9	CD48	962	promoter	Homo sapiens	9606	terbufos results in increased methylation of CD48 promoter	increases^methylation	22847954
Tretinoin	D014212	302-79-4	CD48	962	mRNA	Homo sapiens	9606	Tretinoin results in increased expression of CD48 mRNA	increases^expression	33167477
Vincristine	D014750		CD48	962	mRNA	Homo sapiens	9606	Vincristine results in increased expression of CD48 mRNA	increases^expression	23649840
Aflatoxin B1	D016604	1162-65-8	IL2RB	3560	exon	Homo sapiens	9606	Aflatoxin B1 results in decreased methylation of IL2RB exon	decreases^methylation	30157460
Aflatoxin B1	D016604	1162-65-8	IL2RB	3560	gene	Homo sapiens	9606	Aflatoxin B1 results in increased methylation of IL2RB gene	increases^methylation	27153756
Antirheumatic Agents	D018501		IL2RB	3560	mRNA	Homo sapiens	9606	Antirheumatic Agents results in decreased expression of IL2RB mRNA	decreases^expression	24449571
Arsenic	D001151	7440-38-2	IL2RB	3560	mRNA	Homo sapiens	9606	Arsenic affects the expression of IL2RB mRNA	affects^expression	18414638
Aspirin	D001241	50-78-2	IL2RB	3560	mRNA	Homo sapiens	9606	Aspirin results in increased expression of IL2RB mRNA	increases^expression	15928584
bathocuproine sulfonate	C028559	73348-75-1	IL2RB	3560	mRNA	Homo sapiens	9606	[bathocuproine sulfonate co-treated with pyrrolidine dithiocarbamic acid] inhibits the reaction [[Tetradecanoylphorbol Acetate co-treated with Ionomycin] results in increased expression of IL2RB mRNA]	affects^cotreatment|decreases^reaction|increases^expression	15477007
Benzene	D001554	71-43-2	IL2RB	3560	mRNA	Homo sapiens	9606	Benzene results in increased expression of IL2RB mRNA	increases^expression	15929907
Benzo(a)pyrene	D001564	50-32-8	IL2RB	3560	3' UTR	Homo sapiens	9606	Benzo(a)pyrene affects the methylation of IL2RB 3' UTR	affects^methylation	30157460
Benzo(a)pyrene	D001564	50-32-8	IL2RB	3560	3' UTR	Homo sapiens	9606	Benzo(a)pyrene results in increased methylation of IL2RB 3' UTR	increases^methylation	27901495
Benzoates	D001565		IL2RB	3560	mRNA	Homo sapiens	9606	Benzoates analog results in increased expression of IL2RB mRNA	increases^expression	29472718
benzo(e)pyrene	C026487	192-97-2	IL2RB	3560	3' UTR	Homo sapiens	9606	benzo(e)pyrene results in increased methylation of IL2RB 3' UTR	increases^methylation	30157460
beta-hydroxy simvastatin acid	C483161		IL2RB	3560	mRNA	Homo sapiens	9606	beta-hydroxy simvastatin acid results in decreased expression of IL2RB mRNA	decreases^expression	18192240
Catechin	D002392	154-23-4	IL2RB	3560	mRNA	Homo sapiens	9606	[Catechin co-treated with Grape Seed Proanthocyanidins] results in decreased expression of IL2RB mRNA	affects^cotreatment|decreases^expression	24763279
Choline	D002794	62-49-7	IL2RB	3560	mRNA	Homo sapiens	9606	Choline affects the expression of IL2RB mRNA	affects^expression	17616785
CP 31398	C402665		IL2RB	3560	mRNA	Homo sapiens	9606	CP 31398 results in increased expression of IL2RB mRNA	increases^expression	15155752
Dexamethasone	D003907	1950-02-02	IL2RB	3560	mRNA	Homo sapiens	9606	Dexamethasone affects the expression of IL2RB mRNA	affects^expression	8206753
Dexamethasone	D003907	1950-02-02	IL2RB	3560	protein	Homo sapiens	9606	Dexamethasone results in decreased expression of IL2RB protein	decreases^expression	8206753
Dexamethasone	D003907	1950-02-02	IL2RB	3560	protein	Homo sapiens	9606	IL2 protein inhibits the reaction [Dexamethasone results in decreased expression of IL2RB protein]	decreases^expression|decreases^reaction	8206753
Diethylhexyl Phthalate	D004051	117-81-7	IL2RB	3560	mRNA	Homo sapiens	9606	Diethylhexyl Phthalate results in increased expression of IL2RB mRNA	increases^expression	31163220
Drugs, Chinese Herbal	D004365		IL2RB	3560	mRNA	Homo sapiens	9606	Drugs, Chinese Herbal results in increased expression of IL2RB mRNA	increases^expression	23811387
entinostat	C118739		IL2RB	3560	mRNA	Homo sapiens	9606	entinostat results in increased expression of IL2RB mRNA	increases^expression	27188386
Estradiol	D004958	50-28-2	IL2RB	3560	mRNA	Homo sapiens	9606	Estradiol results in increased expression of IL2RB mRNA	increases^expression	31614463
Estradiol	D004958	50-28-2	IL2RB	3560	mRNA	Homo sapiens	9606	[Progesterone co-treated with Estradiol] results in decreased expression of IL2RB mRNA	affects^cotreatment|decreases^expression	17404688
Ionomycin	D015759	56092-81-0	IL2RB	3560	mRNA	Homo sapiens	9606	[bathocuproine sulfonate co-treated with pyrrolidine dithiocarbamic acid] inhibits the reaction [[Tetradecanoylphorbol Acetate co-treated with Ionomycin] results in increased expression of IL2RB mRNA]	affects^cotreatment|decreases^reaction|increases^expression	15477007
Ionomycin	D015759	56092-81-0	IL2RB	3560	mRNA	Homo sapiens	9606	pyrrolidine dithiocarbamic acid inhibits the reaction [[Tetradecanoylphorbol Acetate co-treated with Ionomycin] results in increased expression of IL2RB mRNA]	affects^cotreatment|decreases^reaction|increases^expression	15477007
Ionomycin	D015759	56092-81-0	IL2RB	3560	mRNA	Homo sapiens	9606	[Tetradecanoylphorbol Acetate co-treated with Ionomycin] results in increased expression of IL2RB mRNA	affects^cotreatment|increases^expression	15477007
(+)-JQ1 compound	C561695		IL2RB	3560	mRNA	Homo sapiens	9606	(+)-JQ1 compound results in decreased expression of IL2RB mRNA	decreases^expression	23086925
licochalcone B	C541528		IL2RB	3560	mRNA	Homo sapiens	9606	licochalcone B results in decreased expression of IL2RB mRNA	decreases^expression	33647349
Methapyrilene	D008701	91-80-5	IL2RB	3560	3' UTR	Homo sapiens	9606	Methapyrilene results in increased methylation of IL2RB 3' UTR	increases^methylation	30157460
Methotrexate	D008727	1959-05-02	IL2RB	3560	mRNA	Homo sapiens	9606	Methotrexate results in decreased expression of IL2RB mRNA	decreases^expression	17400583
Methyl Methanesulfonate	D008741	66-27-3	IL2RB	3560	mRNA	Homo sapiens	9606	Methyl Methanesulfonate results in decreased expression of IL2RB mRNA	decreases^expression	23649840
Nickel	D009532	7440-02-0	IL2RB	3560	mRNA	Homo sapiens	9606	Nickel results in increased expression of IL2RB mRNA	increases^expression	25583101
Organothiophosphates	D063086		IL2RB	3560	protein	Homo sapiens	9606	Organothiophosphates metabolite results in increased expression of IL2RB protein	increases^expression	20659491
Ouabain	D010042	630-60-4	IL2RB	3560		Homo sapiens	9606	Ouabain results in decreased expression of IL2RB	decreases^expression	7593202
Particulate Matter	D052638		IL2RB	3560	mRNA	Homo sapiens	9606	Particulate Matter results in decreased expression of IL2RB mRNA	decreases^expression	17987463
Progesterone	D011374	57-83-0	IL2RB	3560	mRNA	Homo sapiens	9606	[Progesterone co-treated with Estradiol] results in decreased expression of IL2RB mRNA	affects^cotreatment|decreases^expression	17404688
pyrrolidine dithiocarbamic acid	C020972	25769-03-3	IL2RB	3560	mRNA	Homo sapiens	9606	[bathocuproine sulfonate co-treated with pyrrolidine dithiocarbamic acid] inhibits the reaction [[Tetradecanoylphorbol Acetate co-treated with Ionomycin] results in increased expression of IL2RB mRNA]	affects^cotreatment|decreases^reaction|increases^expression	15477007
pyrrolidine dithiocarbamic acid	C020972	25769-03-3	IL2RB	3560	mRNA	Homo sapiens	9606	pyrrolidine dithiocarbamic acid inhibits the reaction [[Tetradecanoylphorbol Acetate co-treated with Ionomycin] results in increased expression of IL2RB mRNA]	affects^cotreatment|decreases^reaction|increases^expression	15477007
Tetradecanoylphorbol Acetate	D013755	16561-29-8	IL2RB	3560	mRNA	Homo sapiens	9606	[bathocuproine sulfonate co-treated with pyrrolidine dithiocarbamic acid] inhibits the reaction [[Tetradecanoylphorbol Acetate co-treated with Ionomycin] results in increased expression of IL2RB mRNA]	affects^cotreatment|decreases^reaction|increases^expression	15477007
Tetradecanoylphorbol Acetate	D013755	16561-29-8	IL2RB	3560	mRNA	Homo sapiens	9606	pyrrolidine dithiocarbamic acid inhibits the reaction [[Tetradecanoylphorbol Acetate co-treated with Ionomycin] results in increased expression of IL2RB mRNA]	affects^cotreatment|decreases^reaction|increases^expression	15477007
Tetradecanoylphorbol Acetate	D013755	16561-29-8	IL2RB	3560	mRNA	Homo sapiens	9606	[Tetradecanoylphorbol Acetate co-treated with Ionomycin] results in increased expression of IL2RB mRNA	affects^cotreatment|increases^expression	15477007
Tobacco Smoke Pollution	D014028		IL2RB	3560	mRNA	Homo sapiens	9606	Tobacco Smoke Pollution results in decreased expression of IL2RB mRNA	decreases^expression	33660061
Valproic Acid	D014635	99-66-1	IL2RB	3560	mRNA	Homo sapiens	9606	Valproic Acid results in increased expression of IL2RB mRNA	increases^expression	23179753|28001369
Valproic Acid	D014635	99-66-1	IL2RB	3560	gene	Homo sapiens	9606	Valproic Acid results in increased methylation of IL2RB gene	increases^methylation	29154799
Vehicle Emissions	D001335		IL2RB	3560	mRNA	Homo sapiens	9606	Vehicle Emissions results in decreased expression of IL2RB mRNA	decreases^expression	17987463
abrine	C496492		IL2RG	3561	mRNA	Homo sapiens	9606	abrine results in increased expression of IL2RG mRNA	increases^expression	31054353
Acetaminophen	D000082	103-90-2	IL2RG	3561	mRNA	Homo sapiens	9606	Acetaminophen results in increased expression of IL2RG mRNA	increases^expression	26690555
Aflatoxin B1	D016604	1162-65-8	IL2RG	3561	gene	Homo sapiens	9606	Aflatoxin B1 results in increased methylation of IL2RG gene	increases^methylation	27153756
Allergens	D000485		IL2RG	3561	mRNA	Homo sapiens	9606	Allergens results in decreased expression of IL2RG mRNA	decreases^expression	27283384
Antirheumatic Agents	D018501		IL2RG	3561	mRNA	Homo sapiens	9606	Antirheumatic Agents results in decreased expression of IL2RG mRNA	decreases^expression	24449571
Aspirin	D001241	50-78-2	IL2RG	3561	mRNA	Homo sapiens	9606	Aspirin results in decreased expression of IL2RG mRNA	decreases^expression	15928584
Benzo(a)pyrene	D001564	50-32-8	IL2RG	3561	promoter	Homo sapiens	9606	Benzo(a)pyrene affects the methylation of IL2RG promoter	affects^methylation	27901495
Biological Factors	D001685		IL2RG	3561	mRNA	Homo sapiens	9606	Biological Factors results in increased expression of IL2RG mRNA	increases^expression	32739440
Calcitriol	D002117	32222-06-3	IL2RG	3561	mRNA	Homo sapiens	9606	Calcitriol results in increased expression of IL2RG mRNA	increases^expression	16129123|21592394
Calcitriol	D002117	32222-06-3	IL2RG	3561	mRNA	Homo sapiens	9606	[Testosterone co-treated with Calcitriol] results in increased expression of IL2RG mRNA	affects^cotreatment|increases^expression	21592394
clothianidin	C480342		IL2RG	3561	mRNA	Homo sapiens	9606	clothianidin results in increased expression of IL2RG mRNA	increases^expression	31626844
Dinoprostone	D015232	363-24-6	IL2RG	3561		Homo sapiens	9606	Dinoprostone results in decreased expression of IL2RG	decreases^expression	19812686
Dronabinol	D013759		IL2RG	3561	gene	Homo sapiens	9606	Dronabinol results in decreased methylation of IL2RG gene	decreases^methylation	32272438
Environmental Pollutants	D004785		IL2RG	3561	mRNA	Homo sapiens	9606	Environmental Pollutants affects the expression of IL2RG mRNA	affects^expression	19118595
Fluvastatin	D000077340	93957-54-1	IL2RG	3561	mRNA	Homo sapiens	9606	[Zoledronic Acid co-treated with Fluvastatin] results in increased expression of IL2RG mRNA	affects^cotreatment|increases^expression	16996129
Nickel	D009532	7440-02-0	IL2RG	3561	mRNA	Homo sapiens	9606	Nickel results in increased expression of IL2RG mRNA	increases^expression	25583101
Organothiophosphates	D063086		IL2RG	3561	protein	Homo sapiens	9606	Organothiophosphates metabolite results in increased expression of IL2RG protein	increases^expression	20659491
Ozone	D010126	10028-15-6	IL2RG	3561	mRNA	Homo sapiens	9606	[Aripiprazole co-treated with Ozone] results in decreased expression of IL2RG mRNA	affects^cotreatment|decreases^expression	31476115
Ozone	D010126	10028-15-6	IL2RG	3561	mRNA	Homo sapiens	9606	Ozone results in decreased expression of IL2RG mRNA	decreases^expression	31476115
Plant Extracts	D010936		IL2RG	3561	mRNA	Homo sapiens	9606	[Plant Extracts co-treated with Resveratrol] results in decreased expression of IL2RG mRNA	affects^cotreatment|decreases^expression	23557933
Resveratrol	D000077185		IL2RG	3561	mRNA	Homo sapiens	9606	[Plant Extracts co-treated with Resveratrol] results in decreased expression of IL2RG mRNA	affects^cotreatment|decreases^expression	23557933
Silicon Dioxide	D012822	7631-86-9	IL2RG	3561	mRNA	Homo sapiens	9606	Silicon Dioxide results in increased expression of IL2RG mRNA	increases^expression	25351596
Testosterone	D013739	58-22-0	IL2RG	3561	mRNA	Homo sapiens	9606	[Testosterone co-treated with Calcitriol] results in increased expression of IL2RG mRNA	affects^cotreatment|increases^expression	21592394
Testosterone	D013739	58-22-0	IL2RG	3561	mRNA	Homo sapiens	9606	Testosterone results in increased expression of IL2RG mRNA	increases^expression	21592394
Tobacco Smoke Pollution	D014028		IL2RG	3561	mRNA	Homo sapiens	9606	Tobacco Smoke Pollution results in decreased expression of IL2RG mRNA	decreases^expression	33660061
Tretinoin	D014212	302-79-4	IL2RG	3561	mRNA	Homo sapiens	9606	Tretinoin results in increased expression of IL2RG mRNA	increases^expression	33167477
Zoledronic Acid	D000077211		IL2RG	3561	mRNA	Homo sapiens	9606	[Zoledronic Acid co-treated with Fluvastatin] results in increased expression of IL2RG mRNA	affects^cotreatment|increases^expression	16996129
1-Methyl-3-isobutylxanthine	D015056	28822-58-4	EVI2A	2123	mRNA	Homo sapiens	9606	[INS protein co-treated with Dexamethasone co-treated with 1-Methyl-3-isobutylxanthine co-treated with Indomethacin co-treated with bisphenol A] results in increased expression of EVI2A mRNA	affects^cotreatment|increases^expression	28628672
1-nitropyrene	C032668	5522-43-0	EVI2A	2123	mRNA	Homo sapiens	9606	1-nitropyrene results in increased expression of EVI2A mRNA	increases^expression	19041380
Air Pollutants	D000393		EVI2A	2123	mRNA	Homo sapiens	9606	[Air Pollutants results in increased abundance of Ozone] which affects the expression of EVI2A mRNA	affects^expression|increases^abundance	35430440
Anisomycin	D000841	22862-76-6	EVI2A	2123	mRNA	Homo sapiens	9606	Anisomycin results in increased expression of EVI2A mRNA	increases^expression	24247028
Antirheumatic Agents	D018501		EVI2A	2123	mRNA	Homo sapiens	9606	Antirheumatic Agents results in decreased expression of EVI2A mRNA	decreases^expression	24449571
aristolochic acid I	C000228	313-67-7	EVI2A	2123	mRNA	Homo sapiens	9606	aristolochic acid I results in increased expression of EVI2A mRNA	increases^expression	33212167
Arsenic Trioxide	D000077237	1327-53-3	EVI2A	2123	mRNA	Homo sapiens	9606	Arsenic Trioxide results in increased expression of EVI2A mRNA	increases^expression	24356939
Benzene	D001554	71-43-2	EVI2A	2123	mRNA	Homo sapiens	9606	Benzene results in increased expression of EVI2A mRNA	increases^expression	20359517
Benzo(a)pyrene	D001564	50-32-8	EVI2A	2123	mRNA	Homo sapiens	9606	Benzo(a)pyrene metabolite results in decreased expression of EVI2A mRNA	decreases^expression	24356939
Benzo(a)pyrene	D001564	50-32-8	EVI2A	2123	5' UTR	Homo sapiens	9606	Benzo(a)pyrene results in increased methylation of EVI2A 5' UTR	increases^methylation	27901495
bisphenol A	C006780	1980-05-07	EVI2A	2123	mRNA	Homo sapiens	9606	[INS protein co-treated with Dexamethasone co-treated with 1-Methyl-3-isobutylxanthine co-treated with Indomethacin co-treated with bisphenol A] results in increased expression of EVI2A mRNA	affects^cotreatment|increases^expression	28628672
bis(tri-n-butyltin)oxide	C005961		EVI2A	2123	mRNA	Homo sapiens	9606	bis(tri-n-butyltin)oxide results in increased expression of EVI2A mRNA	increases^expression	24247028
butyraldehyde	C018475	123-72-8	EVI2A	2123	mRNA	Homo sapiens	9606	butyraldehyde results in increased expression of EVI2A mRNA	increases^expression	26079696
Calcitriol	D002117	32222-06-3	EVI2A	2123	mRNA	Homo sapiens	9606	Calcitriol results in decreased expression of EVI2A mRNA	decreases^expression	26485663
Cyclophosphamide	D003520	50-18-0	EVI2A	2123	mRNA	Homo sapiens	9606	Cyclophosphamide metabolite results in decreased expression of EVI2A mRNA	decreases^expression	24356939
deoxynivalenol	C007262	51481-10-8	EVI2A	2123	mRNA	Homo sapiens	9606	deoxynivalenol results in increased expression of EVI2A mRNA	increases^expression	24247028
Dexamethasone	D003907	1950-02-02	EVI2A	2123	mRNA	Homo sapiens	9606	[INS protein co-treated with Dexamethasone co-treated with 1-Methyl-3-isobutylxanthine co-treated with Indomethacin co-treated with bisphenol A] results in increased expression of EVI2A mRNA	affects^cotreatment|increases^expression	28628672
Estradiol	D004958	50-28-2	EVI2A	2123	mRNA	Homo sapiens	9606	Estradiol affects the expression of EVI2A mRNA	affects^expression	14699072
Estradiol	D004958	50-28-2	EVI2A	2123	mRNA	Homo sapiens	9606	[Estradiol co-treated with Progesterone] results in decreased expression of EVI2A mRNA	affects^cotreatment|decreases^expression	20660070
Fluoxetine	D005473	54910-89-3	EVI2A	2123	mRNA	Homo sapiens	9606	Fluoxetine results in increased expression of EVI2A mRNA	increases^expression	24356939
Hexachlorocyclohexane	D001556		EVI2A	2123	mRNA	Homo sapiens	9606	Hexachlorocyclohexane results in increased expression of EVI2A mRNA	increases^expression	24356939
incobotulinumtoxinA	C545476		EVI2A	2123	mRNA	Homo sapiens	9606	incobotulinumtoxinA results in increased expression of EVI2A mRNA	increases^expression	29522793
Indomethacin	D007213	53-86-1	EVI2A	2123	mRNA	Homo sapiens	9606	[INS protein co-treated with Dexamethasone co-treated with 1-Methyl-3-isobutylxanthine co-treated with Indomethacin co-treated with bisphenol A] results in increased expression of EVI2A mRNA	affects^cotreatment|increases^expression	28628672
Ionomycin	D015759	56092-81-0	EVI2A	2123	mRNA	Homo sapiens	9606	Ionomycin results in increased expression of EVI2A mRNA	increases^expression	24247028
Lactic Acid	D019344	50-21-5	EVI2A	2123	mRNA	Homo sapiens	9606	Lactic Acid results in increased expression of EVI2A mRNA	increases^expression	30851411
Lipopolysaccharides	D008070		EVI2A	2123	mRNA	Homo sapiens	9606	Lipopolysaccharides results in decreased expression of EVI2A mRNA	decreases^expression	35811015
Lipopolysaccharides	D008070		EVI2A	2123	mRNA	Homo sapiens	9606	[S-(1,2-dichlorovinyl)cysteine affects the susceptibility to Lipopolysaccharides] which results in increased expression of EVI2A mRNA	affects^response to substance|increases^expression	35811015
Methylene Chloride	D008752	1975-09-02	EVI2A	2123	mRNA	Homo sapiens	9606	Methylene Chloride results in increased expression of EVI2A mRNA	increases^expression	20359517
Methyl Methanesulfonate	D008741	66-27-3	EVI2A	2123	mRNA	Homo sapiens	9606	Methyl Methanesulfonate results in decreased expression of EVI2A mRNA	decreases^expression	23649840
Nickel	D009532	7440-02-0	EVI2A	2123	mRNA	Homo sapiens	9606	Nickel results in increased expression of EVI2A mRNA	increases^expression	24768652|25583101
NVP-BKM120	C571178		EVI2A	2123	mRNA	Homo sapiens	9606	[sotorasib co-treated with trametinib co-treated with NVP-BKM120] results in decreased expression of EVI2A mRNA	affects^cotreatment|decreases^expression	36139627
ochratoxin A	C025589	303-47-9	EVI2A	2123	mRNA	Homo sapiens	9606	ochratoxin A metabolite results in decreased expression of EVI2A mRNA	decreases^expression	24356939
ochratoxin A	C025589	303-47-9	EVI2A	2123	mRNA	Homo sapiens	9606	ochratoxin A results in decreased expression of EVI2A mRNA	decreases^expression	24356939
Ozone	D010126	10028-15-6	EVI2A	2123	mRNA	Homo sapiens	9606	[Air Pollutants results in increased abundance of Ozone] which affects the expression of EVI2A mRNA	affects^expression|increases^abundance	35430440
Progesterone	D011374	57-83-0	EVI2A	2123	mRNA	Homo sapiens	9606	[Estradiol co-treated with Progesterone] results in decreased expression of EVI2A mRNA	affects^cotreatment|decreases^expression	20660070
Progesterone	D011374	57-83-0	EVI2A	2123	mRNA	Homo sapiens	9606	Progesterone results in increased expression of EVI2A mRNA	increases^expression	18070364
Raloxifene Hydrochloride	D020849		EVI2A	2123	mRNA	Homo sapiens	9606	[Raloxifene Hydrochloride co-treated with ESR2 protein] results in decreased expression of EVI2A mRNA	affects^cotreatment|decreases^expression	19059307
S-(1,2-dichlorovinyl)cysteine	C039961	627-72-5	EVI2A	2123	mRNA	Homo sapiens	9606	[S-(1,2-dichlorovinyl)cysteine affects the susceptibility to Lipopolysaccharides] which results in increased expression of EVI2A mRNA	affects^response to substance|increases^expression	35811015
Silicon Dioxide	D012822	7631-86-9	EVI2A	2123	mRNA	Homo sapiens	9606	Silicon Dioxide analog results in increased expression of EVI2A mRNA	increases^expression	25895662
Sirolimus	D020123	53123-88-9	EVI2A	2123	mRNA	Homo sapiens	9606	Sirolimus results in increased expression of EVI2A mRNA	increases^expression	24356939
Smoke	D012906		EVI2A	2123	mRNA	Homo sapiens	9606	Smoke results in increased expression of EVI2A mRNA	increases^expression	21095227
sotorasib	C000706028		EVI2A	2123	mRNA	Homo sapiens	9606	[sotorasib co-treated with trametinib co-treated with NVP-BKM120] results in decreased expression of EVI2A mRNA	affects^cotreatment|decreases^expression	36139627
Tamoxifen	D013629	10540-29-1	EVI2A	2123	mRNA	Homo sapiens	9606	[Tamoxifen co-treated with ESR2 protein] results in decreased expression of EVI2A mRNA	affects^cotreatment|decreases^expression	19059307
Temozolomide	D000077204	85622-93-1	EVI2A	2123	mRNA	Homo sapiens	9606	Temozolomide results in decreased expression of EVI2A mRNA	decreases^expression	31758290
Tetrachlorodibenzodioxin	D013749	1746-01-6	EVI2A	2123	mRNA	Homo sapiens	9606	Tetrachlorodibenzodioxin results in decreased expression of EVI2A mRNA	decreases^expression	17101203
Thapsigargin	D019284	67526-95-8	EVI2A	2123	mRNA	Homo sapiens	9606	Thapsigargin results in increased expression of EVI2A mRNA	increases^expression	24247028
Toluene	D014050	108-88-3	EVI2A	2123	mRNA	Homo sapiens	9606	Toluene results in increased expression of EVI2A mRNA	increases^expression	20359517
trametinib	C560077		EVI2A	2123	mRNA	Homo sapiens	9606	[sotorasib co-treated with trametinib co-treated with NVP-BKM120] results in decreased expression of EVI2A mRNA	affects^cotreatment|decreases^expression	36139627
Trichloroethylene	D014241	1979-01-06	EVI2A	2123	mRNA	Homo sapiens	9606	Trichloroethylene results in increased expression of EVI2A mRNA	increases^expression	20359517
Valproic Acid	D014635	99-66-1	EVI2A	2123	gene	Homo sapiens	9606	Valproic Acid results in decreased methylation of EVI2A gene	decreases^methylation	29154799
Vanadates	D014638		EVI2A	2123	mRNA	Homo sapiens	9606	Vanadates results in increased expression of EVI2A mRNA	increases^expression	22714537
3-((6-(2-methoxyphenyl)pyrimidin-4-yl)amino)phenyl)methane sulfonamide	C000590771		EVI2B	2124	mRNA	Homo sapiens	9606	3-((6-(2-methoxyphenyl)pyrimidin-4-yl)amino)phenyl)methane sulfonamide results in decreased expression of EVI2B mRNA	decreases^expression	24102143
Acetaminophen	D000082	103-90-2	EVI2B	2124	mRNA	Homo sapiens	9606	Acetaminophen results in increased expression of EVI2B mRNA	increases^expression	26690555
Air Pollutants	D000393		EVI2B	2124	mRNA	Homo sapiens	9606	[Air Pollutants results in increased abundance of Ozone] which affects the expression of EVI2B mRNA	affects^expression|increases^abundance	35430440
Antirheumatic Agents	D018501		EVI2B	2124	mRNA	Homo sapiens	9606	Antirheumatic Agents results in decreased expression of EVI2B mRNA	decreases^expression	24449571
Aspirin	D001241	50-78-2	EVI2B	2124	mRNA	Homo sapiens	9606	Aspirin results in increased expression of EVI2B mRNA	increases^expression	15928584
bisphenol A	C006780	1980-05-07	EVI2B	2124	mRNA	Homo sapiens	9606	bisphenol A results in increased expression of EVI2B mRNA	increases^expression	27685785
Calcitriol	D002117	32222-06-3	EVI2B	2124	mRNA	Homo sapiens	9606	Calcitriol results in increased expression of EVI2B mRNA	increases^expression	12875902
Estradiol	D004958	50-28-2	EVI2B	2124	mRNA	Homo sapiens	9606	Estradiol results in decreased expression of EVI2B mRNA	decreases^expression	25878060
Ethyl Methanesulfonate	D005020	62-50-0	EVI2B	2124	mRNA	Homo sapiens	9606	Ethyl Methanesulfonate results in decreased expression of EVI2B mRNA	decreases^expression	23649840
Formaldehyde	D005557	50-00-0	EVI2B	2124	mRNA	Homo sapiens	9606	Formaldehyde results in decreased expression of EVI2B mRNA	decreases^expression	23649840
Gemcitabine	D000093542		EVI2B	2124	mRNA	Homo sapiens	9606	Gemcitabine results in decreased expression of EVI2B mRNA	decreases^expression	17039268
GSK-J4	C000593030		EVI2B	2124	mRNA	Homo sapiens	9606	GSK-J4 results in increased expression of EVI2B mRNA	increases^expression	29301935
incobotulinumtoxinA	C545476		EVI2B	2124	mRNA	Homo sapiens	9606	incobotulinumtoxinA results in increased expression of EVI2B mRNA	increases^expression	29522793
Levonorgestrel	D016912	797-63-7	EVI2B	2124	mRNA	Homo sapiens	9606	[testosterone undecanoate co-treated with Levonorgestrel] results in decreased expression of EVI2B mRNA	affects^cotreatment|decreases^expression	19074003
Lipopolysaccharides	D008070		EVI2B	2124	mRNA	Homo sapiens	9606	Lipopolysaccharides results in decreased expression of EVI2B mRNA	decreases^expression	35811015
Lipopolysaccharides	D008070		EVI2B	2124	mRNA	Homo sapiens	9606	[S-(1,2-dichlorovinyl)cysteine affects the susceptibility to Lipopolysaccharides] which results in increased expression of EVI2B mRNA	affects^response to substance|increases^expression	35811015
Methyl Methanesulfonate	D008741	66-27-3	EVI2B	2124	mRNA	Homo sapiens	9606	Methyl Methanesulfonate results in decreased expression of EVI2B mRNA	decreases^expression	23649840
Nickel	D009532	7440-02-0	EVI2B	2124	mRNA	Homo sapiens	9606	Nickel results in increased expression of EVI2B mRNA	increases^expression	25583101
nickel sulfate	C029938	7786-81-4	EVI2B	2124	mRNA	Homo sapiens	9606	nickel sulfate results in increased expression of EVI2B mRNA	increases^expression	22714537
Oxygen	D010100	7782-44-7	EVI2B	2124	mRNA	Homo sapiens	9606	Oxygen deficiency results in increased expression of EVI2B mRNA	increases^expression	26516004
Ozone	D010126	10028-15-6	EVI2B	2124	mRNA	Homo sapiens	9606	[Air Pollutants results in increased abundance of Ozone] which affects the expression of EVI2B mRNA	affects^expression|increases^abundance	35430440
Particulate Matter	D052638		EVI2B	2124	mRNA	Homo sapiens	9606	Particulate Matter results in increased expression of EVI2B mRNA	increases^expression	29703138
S-(1,2-dichlorovinyl)cysteine	C039961	627-72-5	EVI2B	2124	mRNA	Homo sapiens	9606	[S-(1,2-dichlorovinyl)cysteine affects the susceptibility to Lipopolysaccharides] which results in increased expression of EVI2B mRNA	affects^response to substance|increases^expression	35811015
sodium arsenite	C017947	13768-07-5	EVI2B	2124	mRNA	Homo sapiens	9606	sodium arsenite results in increased expression of EVI2B mRNA	increases^expression	22714537
testosterone undecanoate	C010792		EVI2B	2124	mRNA	Homo sapiens	9606	[testosterone undecanoate co-treated with Levonorgestrel] results in decreased expression of EVI2B mRNA	affects^cotreatment|decreases^expression	19074003
testosterone undecanoate	C010792		EVI2B	2124	mRNA	Homo sapiens	9606	testosterone undecanoate results in increased expression of EVI2B mRNA	increases^expression	19074003
Theophylline	D013806	58-55-9	EVI2B	2124	mRNA	Homo sapiens	9606	Theophylline results in decreased expression of EVI2B mRNA	decreases^expression	16083514
Tobacco Smoke Pollution	D014028		EVI2B	2124	mRNA	Homo sapiens	9606	Tobacco Smoke Pollution results in increased expression of EVI2B mRNA	increases^expression	33660061
Tretinoin	D014212	302-79-4	EVI2B	2124	mRNA	Homo sapiens	9606	Tretinoin results in increased expression of EVI2B mRNA	increases^expression	12875902
1,2-dibromo-4-(1,2-dibromoethyl)cyclohexane	C517232		LCP1	3936	mRNA	Homo sapiens	9606	1,2-dibromo-4-(1,2-dibromoethyl)cyclohexane results in increased expression of LCP1 mRNA	increases^expression	27473015|29556062
1,2-dibromo-4-(1,2-dibromoethyl)cyclohexane	C517232		LCP1	3936	mRNA	Homo sapiens	9606	AR protein affects the reaction [1,2-dibromo-4-(1,2-dibromoethyl)cyclohexane results in increased expression of LCP1 mRNA]	affects^reaction|increases^expression	27473015
1-Methyl-4-phenylpyridinium	D015655	48134-75-4	LCP1	3936	protein	Homo sapiens	9606	1-Methyl-4-phenylpyridinium results in decreased expression of LCP1 protein	decreases^expression	24806433
2,3-dibromopropyl-2,4,6-tribromophenyl ether	C547124		LCP1	3936	mRNA	Homo sapiens	9606	2,3-dibromopropyl-2,4,6-tribromophenyl ether results in decreased expression of LCP1 mRNA	decreases^expression	29556062
2-palmitoylglycerol	C114956		LCP1	3936	mRNA	Homo sapiens	9606	2-palmitoylglycerol results in increased expression of LCP1 mRNA	increases^expression	37199045
4-(5-benzo(1,3)dioxol-5-yl-4-pyridin-2-yl-1H-imidazol-2-yl)benzamide	C459179		LCP1	3936	mRNA	Homo sapiens	9606	[NOG protein co-treated with Phenylmercuric Acetate co-treated with dorsomorphin co-treated with 4-(5-benzo(1,3)dioxol-5-yl-4-pyridin-2-yl-1H-imidazol-2-yl)benzamide] results in increased expression of LCP1 mRNA	affects^cotreatment|increases^expression	27188386
(4-amino-1,4-dihydro-3-(2-pyridyl)-5-thioxo-1,2,4-triazole)copper(II)	C517041		LCP1	3936	mRNA	Homo sapiens	9606	(4-amino-1,4-dihydro-3-(2-pyridyl)-5-thioxo-1,2,4-triazole)copper(II) results in increased expression of LCP1 mRNA	increases^expression	19561079
abrine	C496492		LCP1	3936	mRNA	Homo sapiens	9606	abrine results in increased expression of LCP1 mRNA	increases^expression	31054353
Acetaminophen	D000082	103-90-2	LCP1	3936	mRNA	Homo sapiens	9606	Acetaminophen results in decreased expression of LCP1 mRNA	decreases^expression	22230336|29067470
Acetaminophen	D000082	103-90-2	LCP1	3936	mRNA	Homo sapiens	9606	Acetaminophen results in increased expression of LCP1 mRNA	increases^expression	26690555
Antirheumatic Agents	D018501		LCP1	3936	mRNA	Homo sapiens	9606	Antirheumatic Agents results in decreased expression of LCP1 mRNA	decreases^expression	24449571
Arsenic	D001151	7440-38-2	LCP1	3936	gene	Homo sapiens	9606	Arsenic affects the methylation of LCP1 gene	affects^methylation	25304211
Arsenic Trioxide	D000077237	1327-53-3	LCP1	3936	protein	Homo sapiens	9606	Arsenic Trioxide results in decreased expression of LCP1 protein	decreases^expression	25419056
Arsenic Trioxide	D000077237	1327-53-3	LCP1	3936	mRNA	Homo sapiens	9606	Arsenic Trioxide results in increased expression of LCP1 mRNA	increases^expression	22521957
bathocuproine sulfonate	C028559	73348-75-1	LCP1	3936	mRNA	Homo sapiens	9606	[bathocuproine sulfonate co-treated with pyrrolidine dithiocarbamic acid] inhibits the reaction [[Tetradecanoylphorbol Acetate co-treated with Ionomycin] results in increased expression of LCP1 mRNA]	affects^cotreatment|decreases^reaction|increases^expression	15477007
Benzo(a)pyrene	D001564	50-32-8	LCP1	3936	5' UTR	Homo sapiens	9606	Benzo(a)pyrene affects the methylation of LCP1 5' UTR	affects^methylation	27901495
Benzo(a)pyrene	D001564	50-32-8	LCP1	3936	promoter	Homo sapiens	9606	Benzo(a)pyrene affects the methylation of LCP1 promoter	affects^methylation	27901495
Benzo(a)pyrene	D001564	50-32-8	LCP1	3936	mRNA	Homo sapiens	9606	Benzo(a)pyrene results in decreased expression of LCP1 mRNA	decreases^expression	32234424
Benzo(a)pyrene	D001564	50-32-8	LCP1	3936	gene	Homo sapiens	9606	Benzo(a)pyrene results in increased mutagenesis of LCP1 gene	increases^mutagenesis	25435355
bisphenol A	C006780	1980-05-07	LCP1	3936	gene	Homo sapiens	9606	bisphenol A results in decreased methylation of LCP1 gene	decreases^methylation	31601247
Carbamazepine	D002220	298-46-4	LCP1	3936	mRNA	Homo sapiens	9606	Carbamazepine affects the expression of LCP1 mRNA	affects^expression	25979313
Cyclosporine	D016572	59865-13-3	LCP1	3936	mRNA	Homo sapiens	9606	Cyclosporine results in increased expression of LCP1 mRNA	increases^expression	25562108|27989131
Diethylhexyl Phthalate	D004051	117-81-7	LCP1	3936	mRNA	Homo sapiens	9606	Diethylhexyl Phthalate results in increased expression of LCP1 mRNA	increases^expression	31163220
Dihydrotestosterone	D013196	521-18-6	LCP1	3936	mRNA	Homo sapiens	9606	AR protein affects the reaction [Dihydrotestosterone results in increased expression of LCP1 mRNA]	affects^reaction|increases^expression	27473015
Dihydrotestosterone	D013196	521-18-6	LCP1	3936	mRNA	Homo sapiens	9606	Dihydrotestosterone results in increased expression of LCP1 mRNA	increases^expression	27473015|29556062|29581250
dimethylarsinous acid	C472511		LCP1	3936	mRNA	Homo sapiens	9606	dimethylarsinous acid results in increased expression of LCP1 mRNA	increases^expression	23876855
Diuron	D004237	330-54-1	LCP1	3936	mRNA	Homo sapiens	9606	Diuron results in decreased expression of LCP1 mRNA	decreases^expression	35967413
dorsomorphin	C516138		LCP1	3936	mRNA	Homo sapiens	9606	[NOG protein co-treated with Phenylmercuric Acetate co-treated with dorsomorphin co-treated with 4-(5-benzo(1,3)dioxol-5-yl-4-pyridin-2-yl-1H-imidazol-2-yl)benzamide] results in increased expression of LCP1 mRNA	affects^cotreatment|increases^expression	27188386
enzalutamide	C540278		LCP1	3936	mRNA	Homo sapiens	9606	enzalutamide results in decreased expression of LCP1 mRNA	decreases^expression	29581250
enzalutamide	C540278		LCP1	3936	mRNA	Homo sapiens	9606	KDM1A protein promotes the reaction [enzalutamide results in decreased expression of LCP1 mRNA]	decreases^expression|increases^reaction	29581250
erucylphospho-N,N,N-trimethylpropylammonium	C472787		LCP1	3936	mRNA	Homo sapiens	9606	erucylphospho-N,N,N-trimethylpropylammonium results in increased expression of LCP1 mRNA	increases^expression	29464035
Estradiol	D004958	50-28-2	LCP1	3936	mRNA	Homo sapiens	9606	[Estradiol co-treated with TGFB1 protein] results in increased expression of LCP1 mRNA	affects^cotreatment|increases^expression	30165855
Estradiol	D004958	50-28-2	LCP1	3936	mRNA	Homo sapiens	9606	Estradiol results in increased expression of LCP1 mRNA	increases^expression	31614463
Gold Compounds	D017612		LCP1	3936	mRNA	Homo sapiens	9606	Gold Compounds results in increased expression of LCP1 mRNA	increases^expression	34973136
hydroxyflutamide	C014290	52806-53-8	LCP1	3936	mRNA	Homo sapiens	9606	hydroxyflutamide results in decreased expression of LCP1 mRNA	decreases^expression	29556062
Ionomycin	D015759	56092-81-0	LCP1	3936	mRNA	Homo sapiens	9606	[bathocuproine sulfonate co-treated with pyrrolidine dithiocarbamic acid] inhibits the reaction [[Tetradecanoylphorbol Acetate co-treated with Ionomycin] results in increased expression of LCP1 mRNA]	affects^cotreatment|decreases^reaction|increases^expression	15477007
Ionomycin	D015759	56092-81-0	LCP1	3936	mRNA	Homo sapiens	9606	[Tetradecanoylphorbol Acetate co-treated with Ionomycin] results in increased expression of LCP1 mRNA	affects^cotreatment|increases^expression	15477007
(+)-JQ1 compound	C561695		LCP1	3936	mRNA	Homo sapiens	9606	(+)-JQ1 compound results in decreased expression of LCP1 mRNA	decreases^expression	24796395|35486664
Lithium Chloride	D018021	7447-41-8	LCP1	3936	mRNA	Homo sapiens	9606	Lithium Chloride results in increased expression of LCP1 mRNA	increases^expression	23527032
mivebresib	C000621792		LCP1	3936	mRNA	Homo sapiens	9606	mivebresib results in decreased expression of LCP1 mRNA	decreases^expression	35486664
mono-(2-ethylhexyl)phthalate	C016599	4376-20-9	LCP1	3936	mRNA	Homo sapiens	9606	mono-(2-ethylhexyl)phthalate results in increased expression of LCP1 mRNA	increases^expression	36695872
Mustard Gas	D009151	505-60-2	LCP1	3936	mRNA	Homo sapiens	9606	Mustard Gas results in increased expression of LCP1 mRNA	increases^expression	25102026
Nickel	D009532	7440-02-0	LCP1	3936	mRNA	Homo sapiens	9606	Nickel results in increased expression of LCP1 mRNA	increases^expression	24768652|25583101
Nicotine	D009538		LCP1	3936	gene	Homo sapiens	9606	LCP1 gene SNP affects the susceptibility to Nicotine	affects^response to substance	18438686
NVP-BKM120	C571178		LCP1	3936	mRNA	Homo sapiens	9606	[sotorasib co-treated with trametinib co-treated with NVP-BKM120] results in decreased expression of LCP1 mRNA	affects^cotreatment|decreases^expression	36139627
OTX015	C000605331		LCP1	3936	mRNA	Homo sapiens	9606	OTX015 results in decreased expression of LCP1 mRNA	decreases^expression	35486664
Phenylmercuric Acetate	D010662	62-38-4	LCP1	3936	mRNA	Homo sapiens	9606	[NOG protein co-treated with Phenylmercuric Acetate co-treated with dorsomorphin co-treated with 4-(5-benzo(1,3)dioxol-5-yl-4-pyridin-2-yl-1H-imidazol-2-yl)benzamide] results in increased expression of LCP1 mRNA	affects^cotreatment|increases^expression	27188386
Phenylmercuric Acetate	D010662	62-38-4	LCP1	3936	mRNA	Homo sapiens	9606	Phenylmercuric Acetate results in increased expression of LCP1 mRNA	increases^expression	26272509
Polychlorinated Biphenyls	D011078		LCP1	3936	mRNA	Homo sapiens	9606	Polychlorinated Biphenyls affects the expression of LCP1 mRNA	affects^expression	21334430
Progesterone	D011374	57-83-0	LCP1	3936	mRNA	Homo sapiens	9606	Progesterone results in increased expression of LCP1 mRNA	increases^expression	20864642|21540246
pyrrolidine dithiocarbamic acid	C020972	25769-03-3	LCP1	3936	mRNA	Homo sapiens	9606	[bathocuproine sulfonate co-treated with pyrrolidine dithiocarbamic acid] inhibits the reaction [[Tetradecanoylphorbol Acetate co-treated with Ionomycin] results in increased expression of LCP1 mRNA]	affects^cotreatment|decreases^reaction|increases^expression	15477007
Rotenone	D012402	83-79-4	LCP1	3936	mRNA	Homo sapiens	9606	Rotenone results in decreased expression of LCP1 mRNA	decreases^expression	29955902
Silicon Dioxide	D012822	7631-86-9	LCP1	3936	mRNA	Homo sapiens	9606	Silicon Dioxide analog results in increased expression of LCP1 mRNA	increases^expression	25895662
sodium arsenite	C017947	13768-07-5	LCP1	3936	mRNA	Homo sapiens	9606	sodium arsenite results in decreased expression of LCP1 mRNA	decreases^expression	29301061
sotorasib	C000706028		LCP1	3936	mRNA	Homo sapiens	9606	[sotorasib co-treated with trametinib co-treated with NVP-BKM120] results in decreased expression of LCP1 mRNA	affects^cotreatment|decreases^expression	36139627
tanespimycin	C112765		LCP1	3936	protein	Homo sapiens	9606	tanespimycin analog results in increased expression of LCP1 protein	increases^expression	31370342
tanespimycin	C112765		LCP1	3936	protein	Homo sapiens	9606	[tanespimycin co-treated with VER 155008] results in increased expression of LCP1 protein	affects^cotreatment|increases^expression	31370342
Temozolomide	D000077204	85622-93-1	LCP1	3936	mRNA	Homo sapiens	9606	Temozolomide results in decreased expression of LCP1 mRNA	decreases^expression	31758290
Tetrachlorodibenzodioxin	D013749	1746-01-6	LCP1	3936	mRNA	Homo sapiens	9606	Tetrachlorodibenzodioxin affects the expression of LCP1 mRNA	affects^expression	22298810
Tetradecanoylphorbol Acetate	D013755	16561-29-8	LCP1	3936	mRNA	Homo sapiens	9606	[bathocuproine sulfonate co-treated with pyrrolidine dithiocarbamic acid] inhibits the reaction [[Tetradecanoylphorbol Acetate co-treated with Ionomycin] results in increased expression of LCP1 mRNA]	affects^cotreatment|decreases^reaction|increases^expression	15477007
Tetradecanoylphorbol Acetate	D013755	16561-29-8	LCP1	3936	protein	Homo sapiens	9606	KT 5926 inhibits the reaction [Tetradecanoylphorbol Acetate results in increased phosphorylation of LCP1 protein]	decreases^reaction|increases^phosphorylation	14769871
Tetradecanoylphorbol Acetate	D013755	16561-29-8	LCP1	3936	mRNA	Homo sapiens	9606	[Tetradecanoylphorbol Acetate co-treated with Ionomycin] results in increased expression of LCP1 mRNA	affects^cotreatment|increases^expression	15477007
Tetradecanoylphorbol Acetate	D013755	16561-29-8	LCP1	3936	protein	Homo sapiens	9606	Tetradecanoylphorbol Acetate results in increased phosphorylation of LCP1 protein	increases^phosphorylation	14769871
Tobacco Smoke Pollution	D014028		LCP1	3936	mRNA	Homo sapiens	9606	Tobacco Smoke Pollution results in decreased expression of LCP1 mRNA	decreases^expression	33660061
trametinib	C560077		LCP1	3936	mRNA	Homo sapiens	9606	[sotorasib co-treated with trametinib co-treated with NVP-BKM120] results in decreased expression of LCP1 mRNA	affects^cotreatment|decreases^expression	36139627
Tretinoin	D014212	302-79-4	LCP1	3936	mRNA	Homo sapiens	9606	Tretinoin results in increased expression of LCP1 mRNA	increases^expression	33167477
Triclosan	D014260	3380-34-5	LCP1	3936	mRNA	Homo sapiens	9606	Triclosan results in decreased expression of LCP1 mRNA	decreases^expression	30510588
tris(1,3-dichloro-2-propyl)phosphate	C016805	13674-87-8	LCP1	3936	mRNA	Homo sapiens	9606	tris(1,3-dichloro-2-propyl)phosphate results in decreased expression of LCP1 mRNA	decreases^expression	26179874
Urethane	D014520	51-79-6	LCP1	3936	mRNA	Homo sapiens	9606	Urethane results in decreased expression of LCP1 mRNA	decreases^expression	28818685
Valproic Acid	D014635	99-66-1	LCP1	3936	gene	Homo sapiens	9606	Valproic Acid results in decreased methylation of LCP1 gene	decreases^methylation	29154799
Valproic Acid	D014635	99-66-1	LCP1	3936	mRNA	Homo sapiens	9606	Valproic Acid results in increased expression of LCP1 mRNA	increases^expression	23179753|28001369
Vanadates	D014638		LCP1	3936	mRNA	Homo sapiens	9606	Vanadates results in increased expression of LCP1 mRNA	increases^expression	22714537
Zoledronic Acid	D000077211		LCP1	3936	mRNA	Homo sapiens	9606	Zoledronic Acid results in increased expression of LCP1 mRNA	increases^expression	24714768
2-(2-amino-3-methoxyphenyl)-4H-1-benzopyran-4-one	C093973		LCP2	3937	protein	Homo sapiens	9606	2-(2-amino-3-methoxyphenyl)-4H-1-benzopyran-4-one inhibits the reaction [Tretinoin results in increased expression of LCP2 protein]	decreases^reaction|increases^expression	16439309
4-(5-benzo(1,3)dioxol-5-yl-4-pyridin-2-yl-1H-imidazol-2-yl)benzamide	C459179		LCP2	3937	mRNA	Homo sapiens	9606	[NOG protein co-treated with Valproic Acid co-treated with dorsomorphin co-treated with 4-(5-benzo(1,3)dioxol-5-yl-4-pyridin-2-yl-1H-imidazol-2-yl)benzamide] results in increased expression of LCP2 mRNA	affects^cotreatment|increases^expression	27188386
abrine	C496492		LCP2	3937	mRNA	Homo sapiens	9606	abrine results in increased expression of LCP2 mRNA	increases^expression	31054353
Acetaminophen	D000082	103-90-2	LCP2	3937	mRNA	Homo sapiens	9606	Acetaminophen results in decreased expression of LCP2 mRNA	decreases^expression	21420995
Aflatoxin B1	D016604	1162-65-8	LCP2	3937	gene	Homo sapiens	9606	Aflatoxin B1 results in increased methylation of LCP2 gene	increases^methylation	27153756
Antirheumatic Agents	D018501		LCP2	3937	mRNA	Homo sapiens	9606	Antirheumatic Agents results in decreased expression of LCP2 mRNA	decreases^expression	24449571
Benzo(a)pyrene	D001564	50-32-8	LCP2	3937	exon	Homo sapiens	9606	Benzo(a)pyrene affects the methylation of LCP2 exon	affects^methylation	30157460
Benzo(a)pyrene	D001564	50-32-8	LCP2	3937	mRNA	Homo sapiens	9606	Benzo(a)pyrene results in decreased expression of LCP2 mRNA	decreases^expression	17879257
Benzo(a)pyrene	D001564	50-32-8	LCP2	3937	exon	Homo sapiens	9606	Benzo(a)pyrene results in increased methylation of LCP2 exon	increases^methylation	27901495
Benzo(a)pyrene	D001564	50-32-8	LCP2	3937	promoter	Homo sapiens	9606	Benzo(a)pyrene results in increased methylation of LCP2 promoter	increases^methylation	27901495
Curcumin	D003474	458-37-7	LCP2	3937	mRNA	Homo sapiens	9606	Curcumin results in increased expression of LCP2 mRNA	increases^expression	17198877
dorsomorphin	C516138		LCP2	3937	mRNA	Homo sapiens	9606	[NOG protein co-treated with Valproic Acid co-treated with dorsomorphin co-treated with 4-(5-benzo(1,3)dioxol-5-yl-4-pyridin-2-yl-1H-imidazol-2-yl)benzamide] results in increased expression of LCP2 mRNA	affects^cotreatment|increases^expression	27188386
Ethyl Methanesulfonate	D005020	62-50-0	LCP2	3937	mRNA	Homo sapiens	9606	Ethyl Methanesulfonate results in decreased expression of LCP2 mRNA	decreases^expression	23649840
Isotretinoin	D015474	4759-48-2	LCP2	3937	mRNA	Homo sapiens	9606	Isotretinoin results in increased expression of LCP2 mRNA	increases^expression	20436886
Lipopolysaccharides	D008070		LCP2	3937	mRNA	Homo sapiens	9606	[S-(1,2-dichlorovinyl)cysteine affects the susceptibility to Lipopolysaccharides] which results in increased expression of LCP2 mRNA	affects^response to substance|increases^expression	35811015
Methotrexate	D008727	1959-05-02	LCP2	3937	mRNA	Homo sapiens	9606	Methotrexate results in decreased expression of LCP2 mRNA	decreases^expression	24449571
Methyl Methanesulfonate	D008741	66-27-3	LCP2	3937	mRNA	Homo sapiens	9606	Methyl Methanesulfonate results in decreased expression of LCP2 mRNA	decreases^expression	23649840
Nickel	D009532	7440-02-0	LCP2	3937	mRNA	Homo sapiens	9606	Nickel results in increased expression of LCP2 mRNA	increases^expression	24768652|25583101
Paclitaxel	D017239		LCP2	3937	protein	Homo sapiens	9606	Paclitaxel results in increased expression of LCP2 protein	increases^expression	15907983
Plant Extracts	D010936		LCP2	3937	mRNA	Homo sapiens	9606	[Plant Extracts co-treated with Resveratrol] results in decreased expression of LCP2 mRNA	affects^cotreatment|decreases^expression	23557933
Resveratrol	D000077185		LCP2	3937	mRNA	Homo sapiens	9606	[Plant Extracts co-treated with Resveratrol] results in decreased expression of LCP2 mRNA	affects^cotreatment|decreases^expression	23557933
S-(1,2-dichlorovinyl)cysteine	C039961	627-72-5	LCP2	3937	mRNA	Homo sapiens	9606	[S-(1,2-dichlorovinyl)cysteine affects the susceptibility to Lipopolysaccharides] which results in increased expression of LCP2 mRNA	affects^response to substance|increases^expression	35811015
Silicon Dioxide	D012822	7631-86-9	LCP2	3937	mRNA	Homo sapiens	9606	Silicon Dioxide analog results in increased expression of LCP2 mRNA	increases^expression	23806026
sodium arsenite	C017947	13768-07-5	LCP2	3937	mRNA	Homo sapiens	9606	sodium arsenite results in decreased expression of LCP2 mRNA	decreases^expression	29301061
T-2 Toxin	D013605	21259-20-1	LCP2	3937	mRNA	Homo sapiens	9606	T-2 Toxin results in decreased expression of LCP2 mRNA	decreases^expression	34581912
tamibarotene	C061133	94497-51-5	LCP2	3937	mRNA	Homo sapiens	9606	tamibarotene results in increased expression of LCP2 mRNA	increases^expression	15498508
Tretinoin	D014212	302-79-4	LCP2	3937	protein	Homo sapiens	9606	2-(2-amino-3-methoxyphenyl)-4H-1-benzopyran-4-one inhibits the reaction [Tretinoin results in increased expression of LCP2 protein]	decreases^reaction|increases^expression	16439309
Tretinoin	D014212	302-79-4	LCP2	3937	protein	Homo sapiens	9606	[LCP2 protein co-treated with CSF1R protein] promotes the reaction [Tretinoin results in increased expression of PXN protein]	affects^cotreatment|increases^expression|increases^reaction	16439309
Tretinoin	D014212	302-79-4	LCP2	3937	protein	Homo sapiens	9606	[LCP2 protein co-treated with CSF1R protein] promotes the reaction [Tretinoin results in increased phosphorylation of MAPK1 protein]	affects^cotreatment|increases^phosphorylation|increases^reaction	16439309
Tretinoin	D014212	302-79-4	LCP2	3937	protein	Homo sapiens	9606	[LCP2 protein co-treated with CSF1R protein] promotes the reaction [Tretinoin results in increased phosphorylation of MAPK3 protein]	affects^cotreatment|increases^phosphorylation|increases^reaction	16439309
Tretinoin	D014212	302-79-4	LCP2	3937	mRNA	Homo sapiens	9606	Tretinoin results in increased expression of LCP2 mRNA	increases^expression	15498508|33167477
Tretinoin	D014212	302-79-4	LCP2	3937	protein	Homo sapiens	9606	Tretinoin results in increased expression of LCP2 protein	increases^expression	16439309
Tretinoin	D014212	302-79-4	LCP2	3937	protein	Homo sapiens	9606	Tretinoin results in increased phosphorylation of LCP2 protein	increases^phosphorylation	16439309
Valproic Acid	D014635	99-66-1	LCP2	3937	mRNA	Homo sapiens	9606	[NOG protein co-treated with Valproic Acid co-treated with dorsomorphin co-treated with 4-(5-benzo(1,3)dioxol-5-yl-4-pyridin-2-yl-1H-imidazol-2-yl)benzamide] results in increased expression of LCP2 mRNA	affects^cotreatment|increases^expression	27188386
Valproic Acid	D014635	99-66-1	LCP2	3937	mRNA	Homo sapiens	9606	Valproic Acid results in increased expression of LCP2 mRNA	increases^expression	23179753|26272509
Vincristine	D014750		LCP2	3937	mRNA	Homo sapiens	9606	Vincristine results in increased expression of LCP2 mRNA	increases^expression	23649840
2,2',4,4',5-brominated diphenyl ether	C477694		GZMA	3001	mRNA	Homo sapiens	9606	2,2',4,4',5-brominated diphenyl ether results in decreased expression of GZMA mRNA	decreases^expression	26705709
Acetaminophen	D000082	103-90-2	GZMA	3001	mRNA	Homo sapiens	9606	[Dietary Carbohydrates co-treated with Acetaminophen] results in decreased expression of GZMA mRNA	affects^cotreatment|decreases^expression	17093179
Antirheumatic Agents	D018501		GZMA	3001	mRNA	Homo sapiens	9606	Antirheumatic Agents results in decreased expression of GZMA mRNA	decreases^expression	24449571
Asbestos, Serpentine	D017632		GZMA	3001	protein	Homo sapiens	9606	Asbestos, Serpentine results in decreased expression of GZMA protein	decreases^expression	19822075
Aspirin	D001241	50-78-2	GZMA	3001	mRNA	Homo sapiens	9606	Aspirin results in decreased expression of GZMA mRNA	decreases^expression	20457246
Benzo(a)pyrene	D001564	50-32-8	GZMA	3001	promoter	Homo sapiens	9606	Benzo(a)pyrene affects the methylation of GZMA promoter	affects^methylation	27901495
Benzo(a)pyrene	D001564	50-32-8	GZMA	3001	3' UTR	Homo sapiens	9606	Benzo(a)pyrene results in increased methylation of GZMA 3' UTR	increases^methylation	27901495
Benzo(a)pyrene	D001564	50-32-8	GZMA	3001	exon	Homo sapiens	9606	Benzo(a)pyrene results in increased methylation of GZMA exon	increases^methylation	27901495
bisphenol A	C006780	1980-05-07	GZMA	3001	gene	Homo sapiens	9606	bisphenol A results in increased methylation of GZMA gene	increases^methylation	31601247
Bortezomib	D000069286		GZMA	3001	mRNA	Homo sapiens	9606	Bortezomib results in decreased expression of GZMA mRNA	decreases^expression	20977926
Capsaicin	D002211	404-86-4	GZMA	3001	protein	Homo sapiens	9606	Capsaicin results in increased expression of and results in increased secretion of GZMA protein	increases^expression|increases^secretion	21310942
Capsaicin	D002211	404-86-4	GZMA	3001	mRNA	Homo sapiens	9606	Capsaicin results in increased expression of GZMA mRNA	increases^expression	21310942
Dichlorvos	D004006	62-73-7	GZMA	3001	mRNA	Homo sapiens	9606	Dichlorvos results in decreased expression of GZMA mRNA	decreases^expression	16002202
Dichlorvos	D004006	62-73-7	GZMA	3001	protein	Homo sapiens	9606	Dichlorvos results in decreased expression of GZMA protein	decreases^expression	16002202
Diuron	D004237	330-54-1	GZMA	3001	mRNA	Homo sapiens	9606	Diuron results in decreased expression of GZMA mRNA	decreases^expression	35967413
Genistein	D019833	446-72-0	GZMA	3001	mRNA	Homo sapiens	9606	Genistein results in increased expression of GZMA mRNA	increases^expression	15256057
GSK-J4	C000593030		GZMA	3001	mRNA	Homo sapiens	9606	GSK-J4 results in decreased expression of GZMA mRNA	decreases^expression	29301935
(+)-JQ1 compound	C561695		GZMA	3001	mRNA	Homo sapiens	9606	(+)-JQ1 compound results in decreased expression of GZMA mRNA	decreases^expression	23086925
Lipopolysaccharides	D008070		GZMA	3001	mRNA	Homo sapiens	9606	Lipopolysaccharides results in decreased expression of GZMA mRNA	decreases^expression	18192897
Methotrexate	D008727	1959-05-02	GZMA	3001	mRNA	Homo sapiens	9606	Methotrexate results in decreased expression of GZMA mRNA	decreases^expression	17400583
Nickel	D009532	7440-02-0	GZMA	3001	mRNA	Homo sapiens	9606	Nickel results in increased expression of GZMA mRNA	increases^expression	25583101
Tetrachlorodibenzodioxin	D013749	1746-01-6	GZMA	3001	mRNA	Homo sapiens	9606	Tetrachlorodibenzodioxin results in increased expression of GZMA mRNA	increases^expression	11007951
Tobacco Smoke Pollution	D014028		GZMA	3001	mRNA	Homo sapiens	9606	Tobacco Smoke Pollution results in decreased expression of GZMA mRNA	decreases^expression	33660061
Vehicle Emissions	D001335		GZMA	3001	mRNA	Homo sapiens	9606	Vehicle Emissions results in increased expression of GZMA mRNA	increases^expression	27283384
Ziram	D015039	137-30-4	GZMA	3001	protein	Homo sapiens	9606	Ziram results in decreased expression of GZMA protein	decreases^expression	22038140
Aflatoxin B1	D016604	1162-65-8	CD8A	925	intron	Homo sapiens	9606	Aflatoxin B1 results in increased methylation of CD8A intron	increases^methylation	30157460
Aldehydes	D000447		CD8A	925	mRNA	Homo sapiens	9606	Aldehydes results in increased expression of CD8A mRNA	increases^expression	25014914
Allergens	D000485		CD8A	925	mRNA	Homo sapiens	9606	[Allergens co-treated with Vehicle Emissions] results in increased expression of CD8A mRNA	affects^cotreatment|increases^expression	27283384
Antirheumatic Agents	D018501		CD8A	925	mRNA	Homo sapiens	9606	Antirheumatic Agents results in decreased expression of CD8A mRNA	decreases^expression	24449571
Arsenic	D001151	7440-38-2	CD8A	925	gene	Homo sapiens	9606	Arsenic affects the methylation of CD8A gene	affects^methylation	25304211
Aspirin	D001241	50-78-2	CD8A	925	mRNA	Homo sapiens	9606	Aspirin results in decreased expression of CD8A mRNA	decreases^expression	15928584
Benzo(a)pyrene	D001564	50-32-8	CD8A	925	5' UTR	Homo sapiens	9606	Benzo(a)pyrene affects the methylation of CD8A 5' UTR	affects^methylation	27901495
Benzo(a)pyrene	D001564	50-32-8	CD8A	925	promoter	Homo sapiens	9606	Benzo(a)pyrene affects the methylation of CD8A promoter	affects^methylation	27901495
bis(4-hydroxyphenyl)sulfone	C543008	1980-09-01	CD8A	925	gene	Homo sapiens	9606	[bis(4-hydroxyphenyl)sulfone co-treated with Fulvestrant] results in increased methylation of CD8A gene	affects^cotreatment|increases^methylation	31601247
butyraldehyde	C018475	123-72-8	CD8A	925	mRNA	Homo sapiens	9606	butyraldehyde results in increased expression of CD8A mRNA	increases^expression	26079696
Cisplatin	D002945	15663-27-1	CD8A	925	mRNA	Homo sapiens	9606	[Cisplatin co-treated with jinfukang] results in decreased expression of CD8A mRNA	affects^cotreatment|decreases^expression	27392435
Cisplatin	D002945	15663-27-1	CD8A	925	mRNA	Homo sapiens	9606	Cisplatin results in decreased expression of CD8A mRNA	decreases^expression	27392435
Cycloheximide	D003513	66-81-9	CD8A	925	mRNA	Homo sapiens	9606	[Tetrachlorodibenzodioxin co-treated with Cycloheximide] results in increased expression of CD8A mRNA	affects^cotreatment|increases^expression	19684285
Cytarabine	D003561	147-94-4	CD8A	925	mRNA	Homo sapiens	9606	Cytarabine results in increased expression of CD8A mRNA	increases^expression	19194470
Fingolimod Hydrochloride	D000068876		CD8A	925	mRNA	Homo sapiens	9606	Fingolimod Hydrochloride results in decreased expression of CD8A mRNA	decreases^expression	28662296
Fluorouracil	D005472	51-21-8	CD8A	925	mRNA	Homo sapiens	9606	TP53 protein affects the reaction [Fluorouracil results in decreased expression of CD8A mRNA]	affects^reaction|decreases^expression	15016801
Fonofos	D004397	944-22-9	CD8A	925	promoter	Homo sapiens	9606	Fonofos results in increased methylation of CD8A promoter	increases^methylation	22847954
Fulvestrant	D000077267	129453-61-8	CD8A	925	gene	Homo sapiens	9606	[bis(4-hydroxyphenyl)sulfone co-treated with Fulvestrant] results in increased methylation of CD8A gene	affects^cotreatment|increases^methylation	31601247
jinfukang	C544151		CD8A	925	mRNA	Homo sapiens	9606	[Cisplatin co-treated with jinfukang] results in decreased expression of CD8A mRNA	affects^cotreatment|decreases^expression	27392435
Methotrexate	D008727	1959-05-02	CD8A	925	protein	Homo sapiens	9606	Methotrexate results in decreased expression of CD8A protein	decreases^expression	15476228
Nickel	D009532	7440-02-0	CD8A	925	mRNA	Homo sapiens	9606	Nickel results in increased expression of CD8A mRNA	increases^expression	25583101
nickel sulfate	C029938	7786-81-4	CD8A	925	mRNA	Homo sapiens	9606	nickel sulfate results in increased expression of CD8A mRNA	increases^expression	16780908
Parathion	D010278	56-38-2	CD8A	925	promoter	Homo sapiens	9606	Parathion results in increased methylation of CD8A promoter	increases^methylation	22847954
Particulate Matter	D052638		CD8A	925	mRNA	Homo sapiens	9606	Particulate Matter results in increased expression of CD8A mRNA	increases^expression	31883508
pentanal	C046012	110-62-3	CD8A	925	mRNA	Homo sapiens	9606	pentanal results in increased expression of CD8A mRNA	increases^expression	26079696
propionaldehyde	C005556	123-38-6	CD8A	925	mRNA	Homo sapiens	9606	propionaldehyde results in increased expression of CD8A mRNA	increases^expression	26079696
sodium arsenite	C017947	13768-07-5	CD8A	925	gene	Homo sapiens	9606	sodium arsenite affects the methylation of CD8A gene	affects^methylation	28589171
sodium arsenite	C017947	13768-07-5	CD8A	925	protein	Homo sapiens	9606	sodium arsenite results in decreased expression of CD8A protein	decreases^expression	16275621
terbufos	C012568	13071-79-9	CD8A	925	promoter	Homo sapiens	9606	terbufos results in increased methylation of CD8A promoter	increases^methylation	22847954
Tetrachlorodibenzodioxin	D013749	1746-01-6	CD8A	925	mRNA	Homo sapiens	9606	[Tetrachlorodibenzodioxin co-treated with Cycloheximide] results in increased expression of CD8A mRNA	affects^cotreatment|increases^expression	19684285
Tetrachlorodibenzodioxin	D013749	1746-01-6	CD8A	925	mRNA	Homo sapiens	9606	Tetrachlorodibenzodioxin results in decreased expression of CD8A mRNA	decreases^expression	19684285
Tobacco Smoke Pollution	D014028		CD8A	925	mRNA	Homo sapiens	9606	Tobacco Smoke Pollution results in decreased expression of CD8A mRNA	decreases^expression	22363418
tris(1,3-dichloro-2-propyl)phosphate	C016805	13674-87-8	CD8A	925	mRNA	Homo sapiens	9606	tris(1,3-dichloro-2-propyl)phosphate results in increased expression of CD8A mRNA	increases^expression	26179874
Vehicle Emissions	D001335		CD8A	925	mRNA	Homo sapiens	9606	[Allergens co-treated with Vehicle Emissions] results in increased expression of CD8A mRNA	affects^cotreatment|increases^expression	27283384
Vehicle Emissions	D001335		CD8A	925	mRNA	Homo sapiens	9606	Vehicle Emissions results in increased expression of CD8A mRNA	increases^expression	27283384
Antirheumatic Agents	D018501		GZMK	3003	mRNA	Homo sapiens	9606	Antirheumatic Agents results in decreased expression of GZMK mRNA	decreases^expression	24449571
Benzo(a)pyrene	D001564	50-32-8	GZMK	3003	mRNA	Homo sapiens	9606	Benzo(a)pyrene results in decreased expression of GZMK mRNA	decreases^expression	30453624
Benzo(a)pyrene	D001564	50-32-8	GZMK	3003	promoter	Homo sapiens	9606	Benzo(a)pyrene results in decreased methylation of GZMK promoter	decreases^methylation	27901495
bis(4-hydroxyphenyl)sulfone	C543008	1980-09-01	GZMK	3003	gene	Homo sapiens	9606	bis(4-hydroxyphenyl)sulfone results in decreased methylation of GZMK gene	decreases^methylation	31601247
CGP 52608	C092451	87958-67-6	GZMK	3003	gene	Homo sapiens	9606	CGP 52608 promotes the reaction [RORA protein binds to GZMK gene]	affects^binding|increases^reaction	28238834
Choline	D002794	62-49-7	GZMK	3003	mRNA	Homo sapiens	9606	Choline affects the expression of GZMK mRNA	affects^expression	17616785
Dichlorvos	D004006	62-73-7	GZMK	3003	protein	Homo sapiens	9606	Dichlorvos results in decreased expression of GZMK protein	decreases^expression	18063463
Endosulfan	D004726	115-29-7	GZMK	3003	mRNA	Homo sapiens	9606	Endosulfan inhibits the reaction [Tetrachlorodibenzodioxin results in decreased expression of GZMK mRNA]	decreases^expression|decreases^reaction	26159488
(+)-JQ1 compound	C561695		GZMK	3003	mRNA	Homo sapiens	9606	(+)-JQ1 compound results in decreased expression of GZMK mRNA	decreases^expression	23086925
Lipopolysaccharides	D008070		GZMK	3003	mRNA	Homo sapiens	9606	Lipopolysaccharides inhibits the reaction [Rosuvastatin Calcium results in increased expression of GZMK mRNA]	decreases^reaction|increases^expression	18192897
Lipopolysaccharides	D008070		GZMK	3003	mRNA	Homo sapiens	9606	Lipopolysaccharides results in decreased expression of GZMK mRNA	decreases^expression	18192897
Nickel	D009532	7440-02-0	GZMK	3003	mRNA	Homo sapiens	9606	Nickel results in increased expression of GZMK mRNA	increases^expression	25583101
Rosuvastatin Calcium	D000068718		GZMK	3003	mRNA	Homo sapiens	9606	Lipopolysaccharides inhibits the reaction [Rosuvastatin Calcium results in increased expression of GZMK mRNA]	decreases^reaction|increases^expression	18192897
Rosuvastatin Calcium	D000068718		GZMK	3003	mRNA	Homo sapiens	9606	Rosuvastatin Calcium results in increased expression of GZMK mRNA	increases^expression	18192897
sodium arsenite	C017947	13768-07-5	GZMK	3003	mRNA	Homo sapiens	9606	sodium arsenite affects the expression of GZMK mRNA	affects^expression	25266719
Sodium Selenite	D018038	10102-18-8	GZMK	3003	mRNA	Homo sapiens	9606	Sodium Selenite results in increased expression of GZMK mRNA	increases^expression	18175754
testosterone undecanoate	C010792		GZMK	3003	mRNA	Homo sapiens	9606	testosterone undecanoate results in increased expression of GZMK mRNA	increases^expression	19074003
Tetrachlorodibenzodioxin	D013749	1746-01-6	GZMK	3003	mRNA	Homo sapiens	9606	Endosulfan inhibits the reaction [Tetrachlorodibenzodioxin results in decreased expression of GZMK mRNA]	decreases^expression|decreases^reaction	26159488
Tetrachlorodibenzodioxin	D013749	1746-01-6	GZMK	3003	mRNA	Homo sapiens	9606	Tetrachlorodibenzodioxin results in decreased expression of GZMK mRNA	decreases^expression	26159488
Tobacco Smoke Pollution	D014028		GZMK	3003	mRNA	Homo sapiens	9606	Tobacco Smoke Pollution results in decreased expression of GZMK mRNA	decreases^expression	22363418
Zinc	D015032	7440-66-6	GZMK	3003	mRNA	Homo sapiens	9606	Zinc deficiency results in decreased expression of GZMK mRNA	decreases^expression	22171008
Ziram	D015039	137-30-4	GZMK	3003	protein	Homo sapiens	9606	Ziram results in decreased expression of GZMK protein	decreases^expression	22038140
Acetaminophen	D000082	103-90-2	GPR171	29909	mRNA	Homo sapiens	9606	Acetaminophen results in increased expression of GPR171 mRNA	increases^expression	26690555
Air Pollutants, Occupational	D000395		GPR171	29909	mRNA	Homo sapiens	9606	Air Pollutants, Occupational results in decreased expression of GPR171 mRNA	decreases^expression	23195993
Antirheumatic Agents	D018501		GPR171	29909	mRNA	Homo sapiens	9606	Antirheumatic Agents results in decreased expression of GPR171 mRNA	decreases^expression	24449571
Demecolcine	D003703	477-30-5	GPR171	29909	mRNA	Homo sapiens	9606	Demecolcine results in increased expression of GPR171 mRNA	increases^expression	23649840
GSK-J4	C000593030		GPR171	29909	mRNA	Homo sapiens	9606	GSK-J4 results in decreased expression of GPR171 mRNA	decreases^expression	29301935
Nickel	D009532	7440-02-0	GPR171	29909	mRNA	Homo sapiens	9606	Nickel results in decreased expression of GPR171 mRNA	decreases^expression	23195993
Nickel	D009532	7440-02-0	GPR171	29909	mRNA	Homo sapiens	9606	Nickel results in increased expression of GPR171 mRNA	increases^expression	24768652|25583101
Valproic Acid	D014635	99-66-1	GPR171	29909	gene	Homo sapiens	9606	Valproic Acid results in decreased methylation of GPR171 gene	decreases^methylation	29154799
4-(5-benzo(1,3)dioxol-5-yl-4-pyridin-2-yl-1H-imidazol-2-yl)benzamide	C459179		PDE4B	5142	mRNA	Homo sapiens	9606	[NOG protein co-treated with entinostat co-treated with dorsomorphin co-treated with 4-(5-benzo(1,3)dioxol-5-yl-4-pyridin-2-yl-1H-imidazol-2-yl)benzamide] results in decreased expression of PDE4B mRNA	affects^cotreatment|decreases^expression	27188386
4-(5-benzo(1,3)dioxol-5-yl-4-pyridin-2-yl-1H-imidazol-2-yl)benzamide	C459179		PDE4B	5142	mRNA	Homo sapiens	9606	[NOG protein co-treated with Phenylmercuric Acetate co-treated with dorsomorphin co-treated with 4-(5-benzo(1,3)dioxol-5-yl-4-pyridin-2-yl-1H-imidazol-2-yl)benzamide] results in increased expression of PDE4B mRNA	affects^cotreatment|increases^expression	27188386
abrine	C496492		PDE4B	5142	mRNA	Homo sapiens	9606	abrine results in increased expression of PDE4B mRNA	increases^expression	31054353
Acrylamide	D020106	1979-06-01	PDE4B	5142	mRNA	Homo sapiens	9606	Acrylamide results in decreased expression of PDE4B mRNA	decreases^expression	32763439
Aflatoxin B1	D016604	1162-65-8	PDE4B	5142	gene	Homo sapiens	9606	Aflatoxin B1 results in decreased methylation of PDE4B gene	decreases^methylation	27153756
Antirheumatic Agents	D018501		PDE4B	5142	mRNA	Homo sapiens	9606	Antirheumatic Agents results in decreased expression of PDE4B mRNA	decreases^expression	24449571
Arsenic	D001151	7440-38-2	PDE4B	5142	mRNA	Homo sapiens	9606	Arsenic results in decreased expression of PDE4B mRNA	decreases^expression	16835338
Arsenic Trioxide	D000077237	1327-53-3	PDE4B	5142	mRNA	Homo sapiens	9606	Arsenic Trioxide results in decreased expression of PDE4B mRNA	decreases^expression	15761015
Asbestos, Crocidolite	D017638	12001-28-4	PDE4B	5142	gene	Homo sapiens	9606	Asbestos, Crocidolite results in increased methylation of PDE4B gene	increases^methylation	29523930
bardoxolone methyl	C445068		PDE4B	5142	protein	Homo sapiens	9606	bardoxolone methyl results in decreased activity of PDE4B protein	decreases^activity	28790194
Benzo(a)pyrene	D001564	50-32-8	PDE4B	5142	5' UTR	Homo sapiens	9606	Benzo(a)pyrene affects the methylation of PDE4B 5' UTR	affects^methylation	27901495
Benzo(a)pyrene	D001564	50-32-8	PDE4B	5142	promoter	Homo sapiens	9606	Benzo(a)pyrene affects the methylation of PDE4B promoter	affects^methylation	27901495
Benzo(a)pyrene	D001564	50-32-8	PDE4B	5142	mRNA	Homo sapiens	9606	Benzo(a)pyrene results in decreased expression of PDE4B mRNA	decreases^expression	35870112
Benzo(a)pyrene	D001564	50-32-8	PDE4B	5142	mRNA	Homo sapiens	9606	Benzo(a)pyrene results in increased expression of PDE4B mRNA	increases^expression	22316170
benzo(e)pyrene	C026487	192-97-2	PDE4B	5142	intron	Homo sapiens	9606	benzo(e)pyrene results in increased methylation of PDE4B intron	increases^methylation	30157460
bisphenol A	C006780	1980-05-07	PDE4B	5142	gene	Homo sapiens	9606	[bisphenol A co-treated with Fulvestrant] results in increased methylation of PDE4B gene	affects^cotreatment|increases^methylation	31601247
bisphenol A	C006780	1980-05-07	PDE4B	5142	gene	Homo sapiens	9606	bisphenol A results in increased methylation of PDE4B gene	increases^methylation	31601247
butyraldehyde	C018475	123-72-8	PDE4B	5142	mRNA	Homo sapiens	9606	butyraldehyde results in decreased expression of PDE4B mRNA	decreases^expression	26079696
Calcitriol	D002117	32222-06-3	PDE4B	5142	mRNA	Homo sapiens	9606	Calcitriol results in increased expression of PDE4B mRNA	increases^expression	16002434|26485663
CGP 52608	C092451	87958-67-6	PDE4B	5142	gene	Homo sapiens	9606	CGP 52608 promotes the reaction [RORA protein binds to PDE4B gene]	affects^binding|increases^reaction	28238834
Cimetidine	D002927	51481-61-9	PDE4B	5142	mRNA	Homo sapiens	9606	Cimetidine inhibits the reaction [Histamine results in increased expression of PDE4B mRNA]	decreases^reaction|increases^expression	11131300
Cisplatin	D002945	15663-27-1	PDE4B	5142	mRNA	Homo sapiens	9606	Cisplatin affects the expression of PDE4B mRNA	affects^expression	23300844
Cisplatin	D002945	15663-27-1	PDE4B	5142	mRNA	Homo sapiens	9606	Cisplatin results in increased expression of PDE4B mRNA	increases^expression	27594783
Colforsin	D005576	138605-00-2	PDE4B	5142	mRNA	Homo sapiens	9606	Colforsin results in increased expression of PDE4B mRNA	increases^expression	15967414
Cyclic AMP	D000242	60-92-4	PDE4B	5142	protein	Homo sapiens	9606	[Bresol results in decreased activity of PDE4B protein] which results in increased abundance of Cyclic AMP	decreases^activity|increases^abundance	21854221
Cyclic AMP	D000242	60-92-4	PDE4B	5142	protein	Homo sapiens	9606	Cyclic AMP inhibits the reaction [DISC1 protein binds to PDE4B protein]	affects^binding|decreases^reaction	16293762
Cytarabine	D003561	147-94-4	PDE4B	5142	mRNA	Homo sapiens	9606	Cytarabine results in increased expression of PDE4B mRNA	increases^expression	21198554
Decitabine	D000077209	2353-33-5	PDE4B	5142	mRNA	Homo sapiens	9606	Decitabine affects the expression of PDE4B mRNA	affects^expression	23300844
Decitabine	D000077209	2353-33-5	PDE4B	5142	mRNA	Homo sapiens	9606	[Decitabine co-treated with Vorinostat] affects the expression of PDE4B mRNA	affects^cotreatment|affects^expression	17330099
Demecolcine	D003703	477-30-5	PDE4B	5142	mRNA	Homo sapiens	9606	Demecolcine results in increased expression of PDE4B mRNA	increases^expression	23649840
Dinitrochlorobenzene	D004137		PDE4B	5142	mRNA	Homo sapiens	9606	Dinitrochlorobenzene results in increased expression of PDE4B mRNA	increases^expression	17374397
dorsomorphin	C516138		PDE4B	5142	mRNA	Homo sapiens	9606	[NOG protein co-treated with entinostat co-treated with dorsomorphin co-treated with 4-(5-benzo(1,3)dioxol-5-yl-4-pyridin-2-yl-1H-imidazol-2-yl)benzamide] results in decreased expression of PDE4B mRNA	affects^cotreatment|decreases^expression	27188386
dorsomorphin	C516138		PDE4B	5142	mRNA	Homo sapiens	9606	[NOG protein co-treated with Phenylmercuric Acetate co-treated with dorsomorphin co-treated with 4-(5-benzo(1,3)dioxol-5-yl-4-pyridin-2-yl-1H-imidazol-2-yl)benzamide] results in increased expression of PDE4B mRNA	affects^cotreatment|increases^expression	27188386
Doxorubicin	D004317	23214-92-8	PDE4B	5142	mRNA	Homo sapiens	9606	Doxorubicin results in decreased expression of PDE4B mRNA	decreases^expression	29803840
entinostat	C118739		PDE4B	5142	mRNA	Homo sapiens	9606	entinostat results in decreased expression of PDE4B mRNA	decreases^expression	26272509
entinostat	C118739		PDE4B	5142	mRNA	Homo sapiens	9606	[NOG protein co-treated with entinostat co-treated with dorsomorphin co-treated with 4-(5-benzo(1,3)dioxol-5-yl-4-pyridin-2-yl-1H-imidazol-2-yl)benzamide] results in decreased expression of PDE4B mRNA	affects^cotreatment|decreases^expression	27188386
Estradiol	D004958	50-28-2	PDE4B	5142	mRNA	Homo sapiens	9606	Estradiol affects the expression of PDE4B mRNA	affects^expression	14699072
Estradiol	D004958	50-28-2	PDE4B	5142	mRNA	Homo sapiens	9606	[Estradiol binds to ESR2 protein] which results in increased expression of PDE4B mRNA	affects^binding|increases^expression	20404318
Estradiol	D004958	50-28-2	PDE4B	5142	mRNA	Homo sapiens	9606	[Estradiol co-treated with TGFB1 protein] results in decreased expression of PDE4B mRNA	affects^cotreatment|decreases^expression	30165855
Estradiol	D004958	50-28-2	PDE4B	5142	mRNA	Homo sapiens	9606	Estradiol results in decreased expression of PDE4B mRNA	decreases^expression	31614463
Ethanol	D000431	64-17-5	PDE4B	5142	gene	Homo sapiens	9606	PDE4B gene SNP affects the susceptibility to Ethanol	affects^response to substance	18438686
Ethyl Methanesulfonate	D005020	62-50-0	PDE4B	5142	mRNA	Homo sapiens	9606	Ethyl Methanesulfonate results in increased expression of PDE4B mRNA	increases^expression	23649840
Etoposide	D005047	33419-42-0	PDE4B	5142	protein	Homo sapiens	9606	PDE4B protein affects the susceptibility to Etoposide	affects^response to substance	16217747
Eugenol	D005054	97-53-0	PDE4B	5142	mRNA	Homo sapiens	9606	Eugenol results in increased expression of PDE4B mRNA	increases^expression	17374397
ferrous chloride	C029451	7758-94-3	PDE4B	5142	mRNA	Homo sapiens	9606	ferrous chloride results in decreased expression of PDE4B mRNA	decreases^expression	35984750
Formaldehyde	D005557	50-00-0	PDE4B	5142	mRNA	Homo sapiens	9606	Formaldehyde results in decreased expression of PDE4B mRNA	decreases^expression	20655997|27664576
Formaldehyde	D005557	50-00-0	PDE4B	5142	mRNA	Homo sapiens	9606	Formaldehyde results in increased expression of PDE4B mRNA	increases^expression	23649840
Fulvestrant	D000077267	129453-61-8	PDE4B	5142	gene	Homo sapiens	9606	[bisphenol A co-treated with Fulvestrant] results in increased methylation of PDE4B gene	affects^cotreatment|increases^methylation	31601247
hydroquinone	C031927	123-31-9	PDE4B	5142	mRNA	Homo sapiens	9606	hydroquinone results in decreased expression of PDE4B mRNA	decreases^expression	31256213
Irinotecan	D000077146		PDE4B	5142	mRNA	Homo sapiens	9606	Irinotecan metabolite results in decreased expression of PDE4B mRNA	decreases^expression	15956246
Irinotecan	D000077146		PDE4B	5142	mRNA	Homo sapiens	9606	Irinotecan results in decreased expression of PDE4B mRNA	decreases^expression	15956246
(+)-JQ1 compound	C561695		PDE4B	5142	mRNA	Homo sapiens	9606	(+)-JQ1 compound inhibits the reaction [TRIM33 mutant form results in decreased expression of PDE4B mRNA]	decreases^expression|decreases^reaction	27432991
(+)-JQ1 compound	C561695		PDE4B	5142	mRNA	Homo sapiens	9606	(+)-JQ1 compound results in decreased expression of PDE4B mRNA	decreases^expression	23086925|23430699|26752646|27432991
Lipopolysaccharides	D008070		PDE4B	5142	mRNA	Homo sapiens	9606	Bresol inhibits the reaction [Lipopolysaccharides results in increased expression of PDE4B mRNA]	decreases^reaction|increases^expression	21854221
Lipopolysaccharides	D008070		PDE4B	5142	mRNA	Homo sapiens	9606	Lipopolysaccharides affects the expression of PDE4B mRNA	affects^expression	28070326
Lipopolysaccharides	D008070		PDE4B	5142	mRNA	Homo sapiens	9606	Lipopolysaccharides results in increased expression of PDE4B mRNA	increases^expression	21854221|35811015
Lipopolysaccharides	D008070		PDE4B	5142	mRNA	Homo sapiens	9606	Plant Extracts affects the reaction [Lipopolysaccharides affects the expression of PDE4B mRNA]	affects^expression|affects^reaction	28070326
Lipopolysaccharides	D008070		PDE4B	5142	mRNA	Homo sapiens	9606	S-(1,2-dichlorovinyl)cysteine inhibits the reaction [Lipopolysaccharides results in increased expression of PDE4B mRNA]	decreases^reaction|increases^expression	35811015
Lithium Chloride	D018021	7447-41-8	PDE4B	5142	mRNA	Homo sapiens	9606	Lithium Chloride results in decreased expression of PDE4B mRNA	decreases^expression	23527032
Magnetite Nanoparticles	D058185		PDE4B	5142	mRNA	Homo sapiens	9606	[Succimer co-treated with Magnetite Nanoparticles] results in increased expression of PDE4B mRNA	affects^cotreatment|increases^expression	26378955
mercuric bromide	C042720	7789-47-1	PDE4B	5142	mRNA	Homo sapiens	9606	mercuric bromide results in increased expression of PDE4B mRNA	increases^expression	26272509
Methamphetamine	D008694	537-46-2	PDE4B	5142	gene	Homo sapiens	9606	PDE4B gene SNP affects the susceptibility to Methamphetamine	affects^response to substance	18316681
Methapyrilene	D008701	91-80-5	PDE4B	5142	intron	Homo sapiens	9606	Methapyrilene results in increased methylation of PDE4B intron	increases^methylation	30157460
methylmercuric chloride	C004925	115-09-3	PDE4B	5142	mRNA	Homo sapiens	9606	methylmercuric chloride results in increased expression of PDE4B mRNA	increases^expression	28001369
Nickel	D009532	7440-02-0	PDE4B	5142	mRNA	Homo sapiens	9606	Nickel results in increased expression of PDE4B mRNA	increases^expression	24768652|25583101
nickel sulfate	C029938	7786-81-4	PDE4B	5142	mRNA	Homo sapiens	9606	nickel sulfate results in increased expression of PDE4B mRNA	increases^expression	16780908|17374397
Niclosamide	D009534	50-65-7	PDE4B	5142	mRNA	Homo sapiens	9606	Niclosamide results in increased expression of PDE4B mRNA	increases^expression	36318118
ON 01910	C507134		PDE4B	5142	mRNA	Homo sapiens	9606	ON 01910 results in increased expression of PDE4B mRNA	increases^expression	22351695
Phenylmercuric Acetate	D010662	62-38-4	PDE4B	5142	mRNA	Homo sapiens	9606	[NOG protein co-treated with Phenylmercuric Acetate co-treated with dorsomorphin co-treated with 4-(5-benzo(1,3)dioxol-5-yl-4-pyridin-2-yl-1H-imidazol-2-yl)benzamide] results in increased expression of PDE4B mRNA	affects^cotreatment|increases^expression	27188386
Plant Extracts	D010936		PDE4B	5142	mRNA	Homo sapiens	9606	Plant Extracts affects the reaction [Lipopolysaccharides affects the expression of PDE4B mRNA]	affects^expression|affects^reaction	28070326
Progesterone	D011374	57-83-0	PDE4B	5142	mRNA	Homo sapiens	9606	Progesterone results in decreased expression of PDE4B mRNA	decreases^expression	21795739
Progesterone	D011374	57-83-0	PDE4B	5142	mRNA	Homo sapiens	9606	Progesterone results in increased expression of PDE4B mRNA	increases^expression	18497975
Roflumilast	C424423		PDE4B	5142	protein	Homo sapiens	9606	Roflumilast results in decreased activity of PDE4B protein	decreases^activity	15901792
Rolipram	D020889	61413-54-5	PDE4B	5142	mRNA	Homo sapiens	9606	[Albuterol co-treated with Rolipram] results in increased expression of PDE4B mRNA	affects^cotreatment|increases^expression	10763856
S-(1,2-dichlorovinyl)cysteine	C039961	627-72-5	PDE4B	5142	mRNA	Homo sapiens	9606	S-(1,2-dichlorovinyl)cysteine inhibits the reaction [Lipopolysaccharides results in increased expression of PDE4B mRNA]	decreases^reaction|increases^expression	35811015
S-(1,2-dichlorovinyl)cysteine	C039961	627-72-5	PDE4B	5142	mRNA	Homo sapiens	9606	S-(1,2-dichlorovinyl)cysteine results in decreased expression of PDE4B mRNA	decreases^expression	33725128
Silicon Dioxide	D012822	7631-86-9	PDE4B	5142	mRNA	Homo sapiens	9606	Silicon Dioxide results in increased expression of PDE4B mRNA	increases^expression	25351596
Smoke	D012906		PDE4B	5142	mRNA	Homo sapiens	9606	Smoke results in increased expression of PDE4B mRNA	increases^expression	21095227
Succimer	D004113	304-55-2	PDE4B	5142	mRNA	Homo sapiens	9606	[Succimer co-treated with Magnetite Nanoparticles] results in increased expression of PDE4B mRNA	affects^cotreatment|increases^expression	26378955
sulforaphane	C016766		PDE4B	5142	mRNA	Homo sapiens	9606	sulforaphane results in decreased expression of PDE4B mRNA	decreases^expression	31838189
sulforaphane	C016766		PDE4B	5142	mRNA	Homo sapiens	9606	sulforaphane results in increased expression of PDE4B mRNA	increases^expression	26833863
Sunitinib	D000077210		PDE4B	5142	mRNA	Homo sapiens	9606	Sunitinib results in increased expression of PDE4B mRNA	increases^expression	31533062
Tamoxifen	D013629	10540-29-1	PDE4B	5142	mRNA	Homo sapiens	9606	Tamoxifen affects the expression of PDE4B mRNA	affects^expression	14699072
Testosterone	D013739	58-22-0	PDE4B	5142	mRNA	Homo sapiens	9606	[FSHB protein co-treated with Testosterone] results in increased expression of PDE4B mRNA	affects^cotreatment|increases^expression	18535249
Tobacco Smoke Pollution	D014028		PDE4B	5142	mRNA	Homo sapiens	9606	Tobacco Smoke Pollution deficiency affects the expression of PDE4B mRNA	affects^expression	31061400
Tretinoin	D014212	302-79-4	PDE4B	5142	mRNA	Homo sapiens	9606	Tretinoin results in decreased expression of PDE4B mRNA	decreases^expression	23724009
Tretinoin	D014212	302-79-4	PDE4B	5142	mRNA	Homo sapiens	9606	Tretinoin results in increased expression of PDE4B mRNA	increases^expression	33167477
Tunicamycin	D014415	11089-65-9	PDE4B	5142	mRNA	Homo sapiens	9606	Tunicamycin results in decreased expression of PDE4B mRNA	decreases^expression	22378314
Valproic Acid	D014635	99-66-1	PDE4B	5142	mRNA	Homo sapiens	9606	Valproic Acid affects the expression of PDE4B mRNA	affects^expression	25979313
Valproic Acid	D014635	99-66-1	PDE4B	5142	mRNA	Homo sapiens	9606	Valproic Acid results in decreased expression of PDE4B mRNA	decreases^expression	23179753|25192806|27188386
Valproic Acid	D014635	99-66-1	PDE4B	5142	mRNA	Homo sapiens	9606	Valproic Acid results in increased expression of PDE4B mRNA	increases^expression	24383497|28001369
Vincristine	D014750		PDE4B	5142	mRNA	Homo sapiens	9606	Vincristine results in increased expression of PDE4B mRNA	increases^expression	23649840
Vorinostat	D000077337		PDE4B	5142	mRNA	Homo sapiens	9606	[Decitabine co-treated with Vorinostat] affects the expression of PDE4B mRNA	affects^cotreatment|affects^expression	17330099
Zoledronic Acid	D000077211		PDE4B	5142	mRNA	Homo sapiens	9606	Zoledronic Acid results in decreased expression of PDE4B mRNA	decreases^expression	24714768
4-(5-benzo(1,3)dioxol-5-yl-4-pyridin-2-yl-1H-imidazol-2-yl)benzamide	C459179		HLA-DRA	3122	mRNA	Homo sapiens	9606	[NOG protein co-treated with Phenylmercuric Acetate co-treated with dorsomorphin co-treated with 4-(5-benzo(1,3)dioxol-5-yl-4-pyridin-2-yl-1H-imidazol-2-yl)benzamide] results in decreased expression of HLA-DRA mRNA	affects^cotreatment|decreases^expression	27188386
Acetaminophen	D000082	103-90-2	HLA-DRA	3122	mRNA	Homo sapiens	9606	Acetaminophen results in decreased expression of HLA-DRA mRNA	decreases^expression	26690555|29067470
Antirheumatic Agents	D018501		HLA-DRA	3122	mRNA	Homo sapiens	9606	Antirheumatic Agents results in decreased expression of HLA-DRA mRNA	decreases^expression	24449571
Arsenic	D001151	7440-38-2	HLA-DRA	3122	mRNA	Homo sapiens	9606	Arsenic results in decreased expression of HLA-DRA mRNA	decreases^expression	27838757
Arsenic Trioxide	D000077237	1327-53-3	HLA-DRA	3122	mRNA	Homo sapiens	9606	Arsenic Trioxide results in decreased expression of HLA-DRA mRNA	decreases^expression	15725085
Asbestos	D001194	1332-21-4	HLA-DRA	3122	mRNA	Homo sapiens	9606	Asbestos results in increased expression of HLA-DRA mRNA	increases^expression	22398240
Azacitidine	D001374	320-67-2	HLA-DRA	3122	protein	Homo sapiens	9606	[Azacitidine promotes the reaction [IFNG protein results in increased expression of CIITA mRNA]] which results in increased expression of HLA-DRA protein	increases^expression|increases^reaction	18829986
Benzene	D001554	71-43-2	HLA-DRA	3122	mRNA	Homo sapiens	9606	Benzene results in increased expression of HLA-DRA mRNA	increases^expression	33064461
Benzo(a)pyrene	D001564	50-32-8	HLA-DRA	3122	promoter	Homo sapiens	9606	Benzo(a)pyrene affects the methylation of HLA-DRA promoter	affects^methylation	27901495
Benzo(a)pyrene	D001564	50-32-8	HLA-DRA	3122	mRNA	Homo sapiens	9606	Benzo(a)pyrene results in decreased expression of HLA-DRA mRNA	decreases^expression	20106945
Benzo(a)pyrene	D001564	50-32-8	HLA-DRA	3122	3' UTR	Homo sapiens	9606	Benzo(a)pyrene results in decreased methylation of HLA-DRA 3' UTR	decreases^methylation	27901495
Benzo(a)pyrene	D001564	50-32-8	HLA-DRA	3122	exon	Homo sapiens	9606	Benzo(a)pyrene results in decreased methylation of HLA-DRA exon	decreases^methylation	27901495
Bortezomib	D000069286		HLA-DRA	3122	mRNA	Homo sapiens	9606	Bortezomib results in decreased expression of HLA-DRA mRNA	decreases^expression	20977926
Cadmium	D002104	7440-43-9	HLA-DRA	3122	mRNA	Homo sapiens	9606	[Cadmium Chloride results in increased abundance of Cadmium] which results in increased expression of HLA-DRA mRNA	increases^abundance|increases^expression	36602393
Cadmium Chloride	D019256	10108-64-2	HLA-DRA	3122	mRNA	Homo sapiens	9606	[Cadmium Chloride results in increased abundance of Cadmium] which results in increased expression of HLA-DRA mRNA	increases^abundance|increases^expression	36602393
CGP 52608	C092451	87958-67-6	HLA-DRA	3122	gene	Homo sapiens	9606	CGP 52608 promotes the reaction [RORA protein binds to HLA-DRA gene]	affects^binding|increases^reaction	28238834
chrysin	C043561	480-40-0	HLA-DRA	3122	mRNA	Homo sapiens	9606	chrysin results in decreased expression of HLA-DRA mRNA	decreases^expression	20816778
Copper Sulfate	D019327	7758-98-7	HLA-DRA	3122	mRNA	Homo sapiens	9606	Copper Sulfate results in decreased expression of HLA-DRA mRNA	decreases^expression	19549813
Cyclosporine	D016572	59865-13-3	HLA-DRA	3122	mRNA	Homo sapiens	9606	Cyclosporine results in decreased expression of HLA-DRA mRNA	decreases^expression	20106945|27989131
Dexamethasone	D003907	1950-02-02	HLA-DRA	3122	mRNA	Homo sapiens	9606	[Dexamethasone co-treated with NR3C1] results in decreased expression of HLA-DRA mRNA	affects^cotreatment|decreases^expression	8568266
Dexamethasone	D003907	1950-02-02	HLA-DRA	3122	mRNA	Homo sapiens	9606	Dexamethasone inhibits the reaction [IFNG results in increased expression of HLA-DRA mRNA]	decreases^reaction|increases^expression	8568266
Dexamethasone	D003907	1950-02-02	HLA-DRA	3122	mRNA	Homo sapiens	9606	Dexamethasone results in increased expression of HLA-DRA mRNA	increases^expression	12732289
Dimethyl Fumarate	D000069462		HLA-DRA	3122	mRNA	Homo sapiens	9606	Dimethyl Fumarate inhibits the reaction [IFNG protein results in increased expression of HLA-DRA mRNA]	decreases^reaction|increases^expression	30021835
Dimethyl Sulfoxide	D004121	67-68-5	HLA-DRA	3122	mRNA	Homo sapiens	9606	Dimethyl Sulfoxide results in decreased expression of HLA-DRA mRNA	decreases^expression	21878375
dorsomorphin	C516138		HLA-DRA	3122	mRNA	Homo sapiens	9606	[NOG protein co-treated with Phenylmercuric Acetate co-treated with dorsomorphin co-treated with 4-(5-benzo(1,3)dioxol-5-yl-4-pyridin-2-yl-1H-imidazol-2-yl)benzamide] results in decreased expression of HLA-DRA mRNA	affects^cotreatment|decreases^expression	27188386
Doxorubicin	D004317	23214-92-8	HLA-DRA	3122	mRNA	Homo sapiens	9606	Doxorubicin results in decreased expression of HLA-DRA mRNA	decreases^expression	29803840
entinostat	C118739		HLA-DRA	3122	mRNA	Homo sapiens	9606	entinostat results in increased expression of HLA-DRA mRNA	increases^expression	27188386
Estradiol	D004958	50-28-2	HLA-DRA	3122	mRNA	Homo sapiens	9606	[Estradiol co-treated with Progesterone] results in decreased expression of HLA-DRA mRNA	affects^cotreatment|decreases^expression	20660070
Genistein	D019833	446-72-0	HLA-DRA	3122	mRNA	Homo sapiens	9606	Genistein results in decreased expression of HLA-DRA mRNA	decreases^expression	20816778
incobotulinumtoxinA	C545476		HLA-DRA	3122	mRNA	Homo sapiens	9606	incobotulinumtoxinA results in increased expression of HLA-DRA mRNA	increases^expression	29522793
Lipopolysaccharides	D008070		HLA-DRA	3122	protein	Homo sapiens	9606	HLA-DRA protein affects the reaction [Lipopolysaccharides results in increased expression of TNF protein]	affects^reaction|increases^expression	28771573
Methotrexate	D008727	1959-05-02	HLA-DRA	3122	mRNA	Homo sapiens	9606	Methotrexate results in decreased expression of HLA-DRA mRNA	decreases^expression	17400583
Methyl Methanesulfonate	D008741	66-27-3	HLA-DRA	3122	mRNA	Homo sapiens	9606	Methyl Methanesulfonate results in decreased expression of HLA-DRA mRNA	decreases^expression	23649840
Mevalonic Acid	D008798	150-97-0	HLA-DRA	3122	protein	Homo sapiens	9606	Mevalonic Acid inhibits the reaction [Simvastatin inhibits the reaction [IFNG results in increased expression of HLA-DRA protein]]	decreases^reaction|increases^expression	11219190
Nanotubes, Carbon	D037742		HLA-DRA	3122	mRNA	Homo sapiens	9606	Nanotubes, Carbon results in decreased expression of HLA-DRA mRNA	decreases^expression	29906516
Nickel	D009532	7440-02-0	HLA-DRA	3122	mRNA	Homo sapiens	9606	Nickel results in increased expression of HLA-DRA mRNA	increases^expression	25583101
Particulate Matter	D052638		HLA-DRA	3122	mRNA	Homo sapiens	9606	Particulate Matter analog results in increased expression of HLA-DRA mRNA	increases^expression	20026096
Phenylmercuric Acetate	D010662	62-38-4	HLA-DRA	3122	mRNA	Homo sapiens	9606	[NOG protein co-treated with Phenylmercuric Acetate co-treated with dorsomorphin co-treated with 4-(5-benzo(1,3)dioxol-5-yl-4-pyridin-2-yl-1H-imidazol-2-yl)benzamide] results in decreased expression of HLA-DRA mRNA	affects^cotreatment|decreases^expression	27188386
Phenylmercuric Acetate	D010662	62-38-4	HLA-DRA	3122	mRNA	Homo sapiens	9606	Phenylmercuric Acetate results in decreased expression of HLA-DRA mRNA	decreases^expression	26272509
pirinixic acid	C006253	50892-23-4	HLA-DRA	3122	mRNA	Homo sapiens	9606	[pirinixic acid binds to and results in increased activity of PPARA protein] which results in decreased expression of HLA-DRA mRNA	affects^binding|decreases^expression|increases^activity	19710929
Progesterone	D011374	57-83-0	HLA-DRA	3122	mRNA	Homo sapiens	9606	[Estradiol co-treated with Progesterone] results in decreased expression of HLA-DRA mRNA	affects^cotreatment|decreases^expression	20660070
Rosiglitazone	D000077154		HLA-DRA	3122	mRNA	Homo sapiens	9606	Rosiglitazone results in decreased expression of HLA-DRA mRNA	decreases^expression	25572481
Selenium	D012643	7782-49-2	HLA-DRA	3122	mRNA	Homo sapiens	9606	Selenium results in increased expression of HLA-DRA mRNA	increases^expression	19244175
Simvastatin	D019821	79902-63-9	HLA-DRA	3122	protein	Homo sapiens	9606	Mevalonic Acid inhibits the reaction [Simvastatin inhibits the reaction [IFNG results in increased expression of HLA-DRA protein]]	decreases^reaction|increases^expression	11219190
Simvastatin	D019821	79902-63-9	HLA-DRA	3122	mRNA	Homo sapiens	9606	Simvastatin inhibits the reaction [IFNG results in increased expression of HLA-DRA mRNA]	decreases^reaction|increases^expression	11219190
Simvastatin	D019821	79902-63-9	HLA-DRA	3122	protein	Homo sapiens	9606	Simvastatin inhibits the reaction [IFNG results in increased expression of HLA-DRA protein]	decreases^reaction|increases^expression	11219190
sodium arsenite	C017947	13768-07-5	HLA-DRA	3122	mRNA	Homo sapiens	9606	sodium arsenite inhibits the reaction [IFNG protein results in increased expression of HLA-DRA mRNA]	decreases^reaction|increases^expression	30021835
sodium arsenite	C017947	13768-07-5	HLA-DRA	3122	mRNA	Homo sapiens	9606	sodium arsenite results in decreased expression of HLA-DRA mRNA	decreases^expression	25879800
sulforaphane	C016766		HLA-DRA	3122	mRNA	Homo sapiens	9606	sulforaphane results in decreased expression of HLA-DRA mRNA	decreases^expression	26833863
tamibarotene	C061133	94497-51-5	HLA-DRA	3122	mRNA	Homo sapiens	9606	tamibarotene results in increased expression of HLA-DRA mRNA	increases^expression	17229644
Temozolomide	D000077204	85622-93-1	HLA-DRA	3122	mRNA	Homo sapiens	9606	Temozolomide results in decreased expression of HLA-DRA mRNA	decreases^expression	31758290
Tobacco Smoke Pollution	D014028		HLA-DRA	3122	mRNA	Homo sapiens	9606	Tobacco Smoke Pollution results in decreased expression of HLA-DRA mRNA	decreases^expression	30291989|33660061
Tretinoin	D014212	302-79-4	HLA-DRA	3122	protein	Homo sapiens	9606	[IFNG protein co-treated with Tretinoin] affects the expression of HLA-DRA protein	affects^cotreatment|affects^expression	16947022
trichostatin A	C012589	58880-19-6	HLA-DRA	3122	mRNA	Homo sapiens	9606	trichostatin A results in increased expression of HLA-DRA mRNA	increases^expression	27188386
Ursodeoxycholic Acid	D014580	128-13-2	HLA-DRA	3122	mRNA	Homo sapiens	9606	[Ursodeoxycholic Acid co-treated with NR3C1] results in decreased expression of HLA-DRA mRNA	affects^cotreatment|decreases^expression	8568266
Ursodeoxycholic Acid	D014580	128-13-2	HLA-DRA	3122	mRNA	Homo sapiens	9606	Ursodeoxycholic Acid inhibits the reaction [IFNG results in increased expression of HLA-DRA mRNA]	decreases^reaction|increases^expression	8568266
Ursodeoxycholic Acid	D014580	128-13-2	HLA-DRA	3122	mRNA	Homo sapiens	9606	Ursodeoxycholic Acid results in increased expression of HLA-DRA mRNA	increases^expression	8568266
Valproic Acid	D014635	99-66-1	HLA-DRA	3122	mRNA	Homo sapiens	9606	Valproic Acid affects the expression of HLA-DRA mRNA	affects^expression	25979313
Valproic Acid	D014635	99-66-1	HLA-DRA	3122	mRNA	Homo sapiens	9606	Valproic Acid results in increased expression of HLA-DRA mRNA	increases^expression	28001369
Vitamin E	D014810	1406-18-4	HLA-DRA	3122	mRNA	Homo sapiens	9606	Vitamin E results in increased expression of HLA-DRA mRNA	increases^expression	19244175
Zoledronic Acid	D000077211		HLA-DRA	3122	mRNA	Homo sapiens	9606	Zoledronic Acid results in increased expression of HLA-DRA mRNA	increases^expression	24714768
1-Methyl-4-phenylpyridinium	D015655	48134-75-4	EOMES	8320	mRNA	Homo sapiens	9606	1-Methyl-4-phenylpyridinium results in decreased expression of EOMES mRNA	decreases^expression	24810058
4-(5-benzo(1,3)dioxol-5-yl-4-pyridin-2-yl-1H-imidazol-2-yl)benzamide	C459179		EOMES	8320	mRNA	Homo sapiens	9606	[NOG protein co-treated with Phenylmercuric Acetate co-treated with dorsomorphin co-treated with 4-(5-benzo(1,3)dioxol-5-yl-4-pyridin-2-yl-1H-imidazol-2-yl)benzamide] results in increased expression of EOMES mRNA	affects^cotreatment|increases^expression	27188386
abrine	C496492		EOMES	8320	mRNA	Homo sapiens	9606	abrine results in increased expression of EOMES mRNA	increases^expression	31054353
Acetaminophen	D000082	103-90-2	EOMES	8320	mRNA	Homo sapiens	9606	Acetaminophen results in decreased expression of EOMES mRNA	decreases^expression	26690555
Acrylamide	D020106	1979-06-01	EOMES	8320	mRNA	Homo sapiens	9606	Acrylamide results in decreased expression of EOMES mRNA	decreases^expression	32763439
Aflatoxin B1	D016604	1162-65-8	EOMES	8320	gene	Homo sapiens	9606	Aflatoxin B1 results in decreased methylation of EOMES gene	decreases^methylation	27153756
Air Pollutants, Occupational	D000395		EOMES	8320	mRNA	Homo sapiens	9606	Air Pollutants, Occupational results in decreased expression of EOMES mRNA	decreases^expression	23195993
arsenite	C015001	15502-74-6	EOMES	8320	promoter	Homo sapiens	9606	arsenite results in increased methylation of EOMES promoter	increases^methylation	23974009
Benzo(a)pyrene	D001564	50-32-8	EOMES	8320	exon	Homo sapiens	9606	Benzo(a)pyrene results in decreased methylation of EOMES exon	decreases^methylation	27901495
Benzo(a)pyrene	D001564	50-32-8	EOMES	8320	promoter	Homo sapiens	9606	Benzo(a)pyrene results in increased methylation of EOMES promoter	increases^methylation	27901495
butyraldehyde	C018475	123-72-8	EOMES	8320	mRNA	Homo sapiens	9606	butyraldehyde results in increased expression of EOMES mRNA	increases^expression	26079696
Cadmium	D002104	7440-43-9	EOMES	8320	mRNA	Homo sapiens	9606	Cadmium results in decreased expression of EOMES mRNA	decreases^expression	36321828
Calcitriol	D002117	32222-06-3	EOMES	8320	mRNA	Homo sapiens	9606	Calcitriol results in increased expression of EOMES mRNA	increases^expression	16002434
Carbamazepine	D002220	298-46-4	EOMES	8320	mRNA	Homo sapiens	9606	Carbamazepine affects the expression of EOMES mRNA	affects^expression	25979313
CGP 52608	C092451	87958-67-6	EOMES	8320	gene	Homo sapiens	9606	CGP 52608 promotes the reaction [RORA protein binds to EOMES gene]	affects^binding|increases^reaction	28238834
Cisplatin	D002945	15663-27-1	EOMES	8320	mRNA	Homo sapiens	9606	Cisplatin results in increased expression of EOMES mRNA	increases^expression	27392435
Demecolcine	D003703	477-30-5	EOMES	8320	mRNA	Homo sapiens	9606	Demecolcine results in decreased expression of EOMES mRNA	decreases^expression	23649840
Dexamethasone	D003907	1950-02-02	EOMES	8320	mRNA	Homo sapiens	9606	Dexamethasone results in increased expression of EOMES mRNA	increases^expression	34742744
dorsomorphin	C516138		EOMES	8320	mRNA	Homo sapiens	9606	[NOG protein co-treated with Phenylmercuric Acetate co-treated with dorsomorphin co-treated with 4-(5-benzo(1,3)dioxol-5-yl-4-pyridin-2-yl-1H-imidazol-2-yl)benzamide] results in increased expression of EOMES mRNA	affects^cotreatment|increases^expression	27188386
Drugs, Chinese Herbal	D004365		EOMES	8320	mRNA	Homo sapiens	9606	Drugs, Chinese Herbal results in increased expression of EOMES mRNA	increases^expression	23811387
Estradiol	D004958	50-28-2	EOMES	8320	mRNA	Homo sapiens	9606	[Estradiol co-treated with TGFB1 protein] results in decreased expression of EOMES mRNA	affects^cotreatment|decreases^expression	30165855
Ethyl Methanesulfonate	D005020	62-50-0	EOMES	8320	mRNA	Homo sapiens	9606	Ethyl Methanesulfonate results in decreased expression of EOMES mRNA	decreases^expression	23649840
ferrous chloride	C029451	7758-94-3	EOMES	8320	mRNA	Homo sapiens	9606	ferrous chloride results in decreased expression of EOMES mRNA	decreases^expression	35984750
Formaldehyde	D005557	50-00-0	EOMES	8320	mRNA	Homo sapiens	9606	Formaldehyde results in decreased expression of EOMES mRNA	decreases^expression	23649840
(+)-JQ1 compound	C561695		EOMES	8320	mRNA	Homo sapiens	9606	(+)-JQ1 compound results in decreased expression of EOMES mRNA	decreases^expression	26387944
Lipopolysaccharides	D008070		EOMES	8320	mRNA	Homo sapiens	9606	[S-(1,2-dichlorovinyl)cysteine affects the susceptibility to Lipopolysaccharides] which results in increased expression of EOMES mRNA	affects^response to substance|increases^expression	35811015
Lipopolysaccharides	D008070		EOMES	8320	mRNA	Homo sapiens	9606	[S-(1,2-dichlorovinyl)cysteine co-treated with Lipopolysaccharides] results in decreased expression of EOMES mRNA	affects^cotreatment|decreases^expression	35811015
methylmercuric chloride	C004925	115-09-3	EOMES	8320	mRNA	Homo sapiens	9606	methylmercuric chloride results in increased expression of EOMES mRNA	increases^expression	23903816|28001369
Methyl Methanesulfonate	D008741	66-27-3	EOMES	8320	mRNA	Homo sapiens	9606	Methyl Methanesulfonate results in decreased expression of EOMES mRNA	decreases^expression	23649840
Nickel	D009532	7440-02-0	EOMES	8320	mRNA	Homo sapiens	9606	Nickel results in decreased expression of EOMES mRNA	decreases^expression	23195993
Nickel	D009532	7440-02-0	EOMES	8320	mRNA	Homo sapiens	9606	Nickel results in increased expression of EOMES mRNA	increases^expression	25583101
Phenylmercuric Acetate	D010662	62-38-4	EOMES	8320	mRNA	Homo sapiens	9606	[NOG protein co-treated with Phenylmercuric Acetate co-treated with dorsomorphin co-treated with 4-(5-benzo(1,3)dioxol-5-yl-4-pyridin-2-yl-1H-imidazol-2-yl)benzamide] results in increased expression of EOMES mRNA	affects^cotreatment|increases^expression	27188386
Phenytoin	D010672	57-41-0	EOMES	8320	mRNA	Homo sapiens	9606	Phenytoin results in increased expression of EOMES mRNA	increases^expression	14741686
propionaldehyde	C005556	123-38-6	EOMES	8320	mRNA	Homo sapiens	9606	propionaldehyde results in increased expression of EOMES mRNA	increases^expression	26079696
S-(1,2-dichlorovinyl)cysteine	C039961	627-72-5	EOMES	8320	mRNA	Homo sapiens	9606	[S-(1,2-dichlorovinyl)cysteine affects the susceptibility to Lipopolysaccharides] which results in increased expression of EOMES mRNA	affects^response to substance|increases^expression	35811015
S-(1,2-dichlorovinyl)cysteine	C039961	627-72-5	EOMES	8320	mRNA	Homo sapiens	9606	[S-(1,2-dichlorovinyl)cysteine co-treated with Lipopolysaccharides] results in decreased expression of EOMES mRNA	affects^cotreatment|decreases^expression	35811015
Silicon Dioxide	D012822	7631-86-9	EOMES	8320	mRNA	Homo sapiens	9606	Silicon Dioxide analog results in decreased expression of EOMES mRNA	decreases^expression	23806026
sodium arsenite	C017947	13768-07-5	EOMES	8320	gene	Homo sapiens	9606	sodium arsenite affects the methylation of EOMES gene	affects^methylation	28589171
Staurosporine	D019311	62996-74-1	EOMES	8320	protein	Homo sapiens	9606	EOMES protein inhibits the reaction [Staurosporine results in increased cleavage of PARP1 protein]	decreases^reaction|increases^cleavage	27539959
Staurosporine	D019311	62996-74-1	EOMES	8320	protein	Homo sapiens	9606	EOMES protein inhibits the reaction [Staurosporine results in increased expression of CASP3 protein modified form]	decreases^reaction|increases^expression	27539959
Staurosporine	D019311	62996-74-1	EOMES	8320	protein	Homo sapiens	9606	EOMES protein inhibits the reaction [Staurosporine results in increased expression of CASP7 protein modified form]	decreases^reaction|increases^expression	27539959
Temozolomide	D000077204	85622-93-1	EOMES	8320	mRNA	Homo sapiens	9606	Temozolomide results in increased expression of EOMES mRNA	increases^expression	31758290
Tretinoin	D014212	302-79-4	EOMES	8320	mRNA	Homo sapiens	9606	Tretinoin affects the expression of EOMES mRNA	affects^expression	31600526
Triclosan	D014260	3380-34-5	EOMES	8320	mRNA	Homo sapiens	9606	Triclosan results in decreased expression of EOMES mRNA	decreases^expression	30510588
Valproic Acid	D014635	99-66-1	EOMES	8320	mRNA	Homo sapiens	9606	Valproic Acid affects the expression of EOMES mRNA	affects^expression	25979313
Valproic Acid	D014635	99-66-1	EOMES	8320	mRNA	Homo sapiens	9606	Valproic Acid results in decreased expression of EOMES mRNA	decreases^expression	23179753|34742744
Vincristine	D014750		EOMES	8320	mRNA	Homo sapiens	9606	Vincristine results in decreased expression of EOMES mRNA	decreases^expression	23649840

## Sheet: Table S7
Table S7. The top three chemicals with the highest affinity score for each gene
GeneSymbol	S	rmsd_refine	E_conf	E_place	E_score1	E_refine	E_score2	Actions	ChemicalID	ChemicalName	Interaction	Organism	PubChem	SMILES
CCL5	-5.66377	2.66949	-11.222	-33.5415	-15.0889	-27.6583	-5.66377	decreases^expression	D000968	Antimycin A	Antimycin A results in decreased expression of CCL5 protein	Homo sapiens	CID_14957	CCCCCC[C@@H]1[C@H]([C@@H](OC(=O)[C@H]([C@H](OC1=O)C)NC(=O)C2=C(C(=CC=C2)NC=O)O)C)OC(=O)CC(C)C
CCL5	-5.55833	1.08027	-9.15423	-51.6417	-15.4414	-24.4637	-5.55833	decreases^expression	D000968	Antimycin A	Antimycin A results in decreased expression of CCL5 protein	Homo sapiens	CID_14957	CCCCCC[C@@H]1[C@H]([C@@H](OC(=O)[C@H]([C@H](OC1=O)C)NC(=O)C2=C(C(=CC=C2)NC=O)O)C)OC(=O)CC(C)C
CCL5	-5.55082	1.85823	-3.05384	-39.4597	-12.9005	-24.6429	-5.55082	decreases^expression	D000968	Antimycin A	Antimycin A results in decreased expression of CCL5 protein	Homo sapiens	CID_14957	CCCCCC[C@@H]1[C@H]([C@@H](OC(=O)[C@H]([C@H](OC1=O)C)NC(=O)C2=C(C(=CC=C2)NC=O)O)C)OC(=O)CC(C)C
CCL5	-5.53709	1.46118	-6.25803	-45.3244	-13.3447	-23.3622	-5.53709	decreases^expression	D000968	Antimycin A	Antimycin A results in decreased expression of CCL5 protein	Homo sapiens	CID_14957	CCCCCC[C@@H]1[C@H]([C@@H](OC(=O)[C@H]([C@H](OC1=O)C)NC(=O)C2=C(C(=CC=C2)NC=O)O)C)OC(=O)CC(C)C
CCL5	-5.45928	1.48513	-6.71781	-1.20389	-13.051	-21.7702	-5.45928	decreases^expression	D000968	Antimycin A	Antimycin A results in decreased expression of CCL5 protein	Homo sapiens	CID_14957	CCCCCC[C@@H]1[C@H]([C@@H](OC(=O)[C@H]([C@H](OC1=O)C)NC(=O)C2=C(C(=CC=C2)NC=O)O)C)OC(=O)CC(C)C
CCL5	-3.79061	1.32508	17.5444	-45.6239	-12.9506	-17.3816	-3.79061	increases^expression|increases^reaction	D019328	Buthionine Sulfoximine	Buthionine Sulfoximine promotes the reaction [TNF protein results in increased expression of CCL5 protein]	Homo sapiens	CID_21157	CCCCS(=N)(=O)CCC(C(=O)O)N
CCL5	-3.78817	0.982486	21.1774	-44.9424	-13.9448	-18.4557	-3.78817	increases^expression|increases^reaction	D019328	Buthionine Sulfoximine	Buthionine Sulfoximine promotes the reaction [TNF protein results in increased expression of CCL5 protein]	Homo sapiens	CID_21157	CCCCS(=N)(=O)CCC(C(=O)O)N
CCL5	-3.77359	2.30334	21.7679	-45.1046	-14.6579	-11.8492	-3.77359	increases^expression|increases^reaction	D019328	Buthionine Sulfoximine	Buthionine Sulfoximine promotes the reaction [TNF protein results in increased expression of CCL5 protein]	Homo sapiens	CID_21157	CCCCS(=N)(=O)CCC(C(=O)O)N
CCL5	-3.77005	1.73197	18.3847	-55.8139	-12.971	-11.2823	-3.77005	increases^expression|increases^reaction	D019328	Buthionine Sulfoximine	Buthionine Sulfoximine promotes the reaction [TNF protein results in increased expression of CCL5 protein]	Homo sapiens	CID_21157	CCCCS(=N)(=O)CCC(C(=O)O)N
CCL5	-3.76915	2.41274	18.1219	-57.5985	-15.339	-10.0757	-3.76915	increases^expression|increases^reaction	D019328	Buthionine Sulfoximine	Buthionine Sulfoximine promotes the reaction [TNF protein results in increased expression of CCL5 protein]	Homo sapiens	CID_21157	CCCCS(=N)(=O)CCC(C(=O)O)N
CCL5	-3.79018	1.32601	17.5446	-45.6239	-12.9506	-17.3741	-3.79018	decreases^reaction|increases^expression|increases^reaction	D019328	Buthionine Sulfoximine	SB 203580 inhibits the reaction [Buthionine Sulfoximine promotes the reaction [TNF protein results in increased expression of CCL5 protein]]	Homo sapiens	CID_21157	CCCCS(=N)(=O)CCC(C(=O)O)N
CCL5	-3.78784	0.984481	21.1869	-44.9424	-13.9448	-18.4537	-3.78784	decreases^reaction|increases^expression|increases^reaction	D019328	Buthionine Sulfoximine	SB 203580 inhibits the reaction [Buthionine Sulfoximine promotes the reaction [TNF protein results in increased expression of CCL5 protein]]	Homo sapiens	CID_21157	CCCCS(=N)(=O)CCC(C(=O)O)N
CCL5	-3.77085	2.30819	21.7608	-45.1046	-14.6579	-11.8447	-3.77085	decreases^reaction|increases^expression|increases^reaction	D019328	Buthionine Sulfoximine	SB 203580 inhibits the reaction [Buthionine Sulfoximine promotes the reaction [TNF protein results in increased expression of CCL5 protein]]	Homo sapiens	CID_21157	CCCCS(=N)(=O)CCC(C(=O)O)N
CCL5	-3.77076	1.71657	18.3822	-55.8139	-12.971	-11.2752	-3.77076	decreases^reaction|increases^expression|increases^reaction	D019328	Buthionine Sulfoximine	SB 203580 inhibits the reaction [Buthionine Sulfoximine promotes the reaction [TNF protein results in increased expression of CCL5 protein]]	Homo sapiens	CID_21157	CCCCS(=N)(=O)CCC(C(=O)O)N
CCL5	-3.76308	2.4201	18.1214	-57.5985	-15.339	-10.0658	-3.76308	decreases^reaction|increases^expression|increases^reaction	D019328	Buthionine Sulfoximine	SB 203580 inhibits the reaction [Buthionine Sulfoximine promotes the reaction [TNF protein results in increased expression of CCL5 protein]]	Homo sapiens	CID_21157	CCCCS(=N)(=O)CCC(C(=O)O)N
CD2	-5.0682	1.63414	-47.5458	-32.0968	-8.64945	-23.5249	-5.0682	increases^expression	D015474	Isotretinoin	Isotretinoin results in increased expression of CD2 mRNA	Homo sapiens	CID_5282379	CC1=C(C(CCC1)(C)C)/C=C/C(=C/C=C/C(=C\C(=O)O)/C)/C
CD2	-5.03027	1.21347	-47.1911	-66.0006	-8.81721	-22.8318	-5.03027	increases^expression	D015474	Isotretinoin	Isotretinoin results in increased expression of CD2 mRNA	Homo sapiens	CID_5282379	CC1=C(C(CCC1)(C)C)/C=C/C(=C/C=C/C(=C\C(=O)O)/C)/C
CD2	-4.98378	2.04171	-47.37	-32.6655	-8.86473	-22.1878	-4.98378	increases^expression	D015474	Isotretinoin	Isotretinoin results in increased expression of CD2 mRNA	Homo sapiens	CID_5282379	CC1=C(C(CCC1)(C)C)/C=C/C(=C/C=C/C(=C\C(=O)O)/C)/C
CD2	-4.77925	1.00895	-43.326	-37.2196	-8.87807	-19.5797	-4.77925	increases^expression	D015474	Isotretinoin	Isotretinoin results in increased expression of CD2 mRNA	Homo sapiens	CID_5282379	CC1=C(C(CCC1)(C)C)/C=C/C(=C/C=C/C(=C\C(=O)O)/C)/C
CD2	-4.77393	0.968778	-42.7857	-48.8056	-8.60517	-19.0722	-4.77393	increases^expression	D015474	Isotretinoin	Isotretinoin results in increased expression of CD2 mRNA	Homo sapiens	CID_5282379	CC1=C(C(CCC1)(C)C)/C=C/C(=C/C=C/C(=C\C(=O)O)/C)/C
CD2	-5.72996	1.44219	-123.385	-81.6167	-11.4672	-29.8767	-5.72996	decreases^expression	D008727	Methotrexate	Methotrexate results in decreased expression of CD2 mRNA	Homo sapiens	CID_126941	CN(CC1=CN=C2C(=N1)C(=NC(=N2)N)N)C3=CC=C(C=C3)C(=O)N[C@@H](CCC(=O)O)C(=O)O
CD2	-5.65738	1.4375	-124.44	-74.1824	-11.4342	-26.5415	-5.65738	decreases^expression	D008727	Methotrexate	Methotrexate results in decreased expression of CD2 mRNA	Homo sapiens	CID_126941	CN(CC1=CN=C2C(=N1)C(=NC(=N2)N)N)C3=CC=C(C=C3)C(=O)N[C@@H](CCC(=O)O)C(=O)O
CD2	-5.57417	1.26606	-125.751	-70.081	-11.2776	-28.278	-5.57417	decreases^expression	D008727	Methotrexate	Methotrexate results in decreased expression of CD2 mRNA	Homo sapiens	CID_126941	CN(CC1=CN=C2C(=N1)C(=NC(=N2)N)N)C3=CC=C(C=C3)C(=O)N[C@@H](CCC(=O)O)C(=O)O
CD2	-5.55277	1.84753	-124.45	-88.8019	-11.0359	-27.9323	-5.55277	decreases^expression	D008727	Methotrexate	Methotrexate results in decreased expression of CD2 mRNA	Homo sapiens	CID_126941	CN(CC1=CN=C2C(=N1)C(=NC(=N2)N)N)C3=CC=C(C=C3)C(=O)N[C@@H](CCC(=O)O)C(=O)O
CD2	-5.5374	2.83726	-125.736	-67.097	-10.3491	-30.9303	-5.5374	decreases^expression	D008727	Methotrexate	Methotrexate results in decreased expression of CD2 mRNA	Homo sapiens	CID_126941	CN(CC1=CN=C2C(=N1)C(=NC(=N2)N)N)C3=CC=C(C=C3)C(=O)N[C@@H](CCC(=O)O)C(=O)O
CD2	-4.35891	2.71089	24.7871	-50.8816	-9.39483	-19.0102	-4.35891	decreases^expression	C020806	tetrabromobisphenol A	tetrabromobisphenol A results in decreased expression of CD2 protein	Homo sapiens	CID_6618	CC(C)(C1=CC(=C(C(=C1)Br)O)Br)C2=CC(=C(C(=C2)Br)O)Br
CD2	-4.25341	2.57819	23.8389	-34.776	-9.08407	-19.2734	-4.25341	decreases^expression	C020806	tetrabromobisphenol A	tetrabromobisphenol A results in decreased expression of CD2 protein	Homo sapiens	CID_6618	CC(C)(C1=CC(=C(C(=C1)Br)O)Br)C2=CC(=C(C(=C2)Br)O)Br
CD2	-4.17018	3.31815	25.1586	-36.1432	-9.58125	-16.7306	-4.17018	decreases^expression	C020806	tetrabromobisphenol A	tetrabromobisphenol A results in decreased expression of CD2 protein	Homo sapiens	CID_6618	CC(C)(C1=CC(=C(C(=C1)Br)O)Br)C2=CC(=C(C(=C2)Br)O)Br
CD2	-4.15058	3.32435	24.6747	-45.6721	-9.17187	-18.2241	-4.15058	decreases^expression	C020806	tetrabromobisphenol A	tetrabromobisphenol A results in decreased expression of CD2 protein	Homo sapiens	CID_6618	CC(C)(C1=CC(=C(C(=C1)Br)O)Br)C2=CC(=C(C(=C2)Br)O)Br
CD2	-4.06437	2.57737	24.1207	-34.5063	-9.545	-17.3481	-4.06437	decreases^expression	C020806	tetrabromobisphenol A	tetrabromobisphenol A results in decreased expression of CD2 protein	Homo sapiens	CID_6618	CC(C)(C1=CC(=C(C(=C1)Br)O)Br)C2=CC(=C(C(=C2)Br)O)Br
CD48	-4.50402	0.902254	27.4025	-58.9383	-10.2639	-13.6084	-4.50402	affects^response to substance|increases^expression	C039961	S-(1 2-dichlorovinyl)cysteine	[S-(1 2-dichlorovinyl)cysteine affects the susceptibility to Lipopolysaccharides] which results in increased expression of CD48 mRNA	Homo sapiens	CID_6433207	C([C@@H](C(=O)O)N)S/C(=C/Cl)/Cl
CD48	-4.44612	1.96594	26.1211	-44.5044	-8.92127	-14.4275	-4.44612	affects^response to substance|increases^expression	C039961	S-(1 2-dichlorovinyl)cysteine	[S-(1 2-dichlorovinyl)cysteine affects the susceptibility to Lipopolysaccharides] which results in increased expression of CD48 mRNA	Homo sapiens	CID_6433207	C([C@@H](C(=O)O)N)S/C(=C/Cl)/Cl
CD48	-4.42405	0.943888	25.9094	-55.2	-9.42623	-14.395	-4.42405	affects^response to substance|increases^expression	C039961	S-(1 2-dichlorovinyl)cysteine	[S-(1 2-dichlorovinyl)cysteine affects the susceptibility to Lipopolysaccharides] which results in increased expression of CD48 mRNA	Homo sapiens	CID_6433207	C([C@@H](C(=O)O)N)S/C(=C/Cl)/Cl
CD48	-4.42353	1.35311	26.0806	-45.5419	-9.67463	-16.7644	-4.42353	affects^response to substance|increases^expression	C039961	S-(1 2-dichlorovinyl)cysteine	[S-(1 2-dichlorovinyl)cysteine affects the susceptibility to Lipopolysaccharides] which results in increased expression of CD48 mRNA	Homo sapiens	CID_6433207	C([C@@H](C(=O)O)N)S/C(=C/Cl)/Cl
CD48	-4.39933	2.08464	26.0176	-58.8908	-9.57477	-14.596	-4.39933	affects^response to substance|increases^expression	C039961	S-(1 2-dichlorovinyl)cysteine	[S-(1 2-dichlorovinyl)cysteine affects the susceptibility to Lipopolysaccharides] which results in increased expression of CD48 mRNA	Homo sapiens	CID_6433207	C([C@@H](C(=O)O)N)S/C(=C/Cl)/Cl
CD48	-5.79113	0.985788	14.6501	-55.1139	-9.59676	-25.234	-5.79113	increases^methylation	D010278	Parathion	Parathion results in increased methylation of CD48 promoter	Homo sapiens	CID_991	CCOP(=S)(OCC)OC1=CC=C(C=C1)[N+](=O)[O-]
CD48	-5.78183	1.92243	13.4717	-45.6877	-9.99368	-26.1397	-5.78183	increases^methylation	D010278	Parathion	Parathion results in increased methylation of CD48 promoter	Homo sapiens	CID_991	CCOP(=S)(OCC)OC1=CC=C(C=C1)[N+](=O)[O-]
CD48	-5.74671	1.64588	8.19129	-40.9503	-9.34952	-23.6914	-5.74671	increases^methylation	D010278	Parathion	Parathion results in increased methylation of CD48 promoter	Homo sapiens	CID_991	CCOP(=S)(OCC)OC1=CC=C(C=C1)[N+](=O)[O-]
CD48	-5.71942	1.34601	7.43691	-62.2667	-9.9446	-25.1011	-5.71942	increases^methylation	D010278	Parathion	Parathion results in increased methylation of CD48 promoter	Homo sapiens	CID_991	CCOP(=S)(OCC)OC1=CC=C(C=C1)[N+](=O)[O-]
CD48	-5.62131	1.21712	12.2732	-48.3823	-9.08167	-24.016	-5.62131	increases^methylation	D010278	Parathion	Parathion results in increased methylation of CD48 promoter	Homo sapiens	CID_991	CCOP(=S)(OCC)OC1=CC=C(C=C1)[N+](=O)[O-]
CD48	-4.50407	0.902196	27.4046	-58.9383	-10.2639	-13.6109	-4.50407	affects^cotreatment|increases^expression	C039961	S-(1 2-dichlorovinyl)cysteine	[S-(1 2-dichlorovinyl)cysteine co-treated with Lipopolysaccharides] results in increased expression of CD48 mRNA	Homo sapiens	CID_6433207	C([C@@H](C(=O)O)N)S/C(=C/Cl)/Cl
CD48	-4.42416	1.32911	25.9122	-47.3637	-8.96288	-14.3951	-4.42416	affects^cotreatment|increases^expression	C039961	S-(1 2-dichlorovinyl)cysteine	[S-(1 2-dichlorovinyl)cysteine co-treated with Lipopolysaccharides] results in increased expression of CD48 mRNA	Homo sapiens	CID_6433207	C([C@@H](C(=O)O)N)S/C(=C/Cl)/Cl
CD48	-4.42324	1.35309	26.0776	-45.5419	-9.67463	-16.7636	-4.42324	affects^cotreatment|increases^expression	C039961	S-(1 2-dichlorovinyl)cysteine	[S-(1 2-dichlorovinyl)cysteine co-treated with Lipopolysaccharides] results in increased expression of CD48 mRNA	Homo sapiens	CID_6433207	C([C@@H](C(=O)O)N)S/C(=C/Cl)/Cl
CD48	-4.40008	2.08441	26.0192	-58.8908	-9.57477	-14.5969	-4.40008	affects^cotreatment|increases^expression	C039961	S-(1 2-dichlorovinyl)cysteine	[S-(1 2-dichlorovinyl)cysteine co-treated with Lipopolysaccharides] results in increased expression of CD48 mRNA	Homo sapiens	CID_6433207	C([C@@H](C(=O)O)N)S/C(=C/Cl)/Cl
CD48	-4.35657	0.704701	24.643	-45.748	-9.08212	-15.6305	-4.35657	affects^cotreatment|increases^expression	C039961	S-(1 2-dichlorovinyl)cysteine	[S-(1 2-dichlorovinyl)cysteine co-treated with Lipopolysaccharides] results in increased expression of CD48 mRNA	Homo sapiens	CID_6433207	C([C@@H](C(=O)O)N)S/C(=C/Cl)/Cl
CD48	-6.36563	3.48928	-124.316	-71.6998	-10.2843	-35.3966	-6.36563	decreases^expression	D008727	Methotrexate	Methotrexate results in decreased expression of CD48 mRNA	Homo sapiens	CID_126941	CN(CC1=CN=C2C(=N1)C(=NC(=N2)N)N)C3=CC=C(C=C3)C(=O)N[C@@H](CCC(=O)O)C(=O)O
CD48	-6.15562	2.57892	-125.175	-59.446	-9.55062	-34.2278	-6.15562	decreases^expression	D008727	Methotrexate	Methotrexate results in decreased expression of CD48 mRNA	Homo sapiens	CID_126941	CN(CC1=CN=C2C(=N1)C(=NC(=N2)N)N)C3=CC=C(C=C3)C(=O)N[C@@H](CCC(=O)O)C(=O)O
CD48	-6.07778	1.50278	-125.948	-55.3652	-10.9723	-29.1215	-6.07778	decreases^expression	D008727	Methotrexate	Methotrexate results in decreased expression of CD48 mRNA	Homo sapiens	CID_126941	CN(CC1=CN=C2C(=N1)C(=NC(=N2)N)N)C3=CC=C(C=C3)C(=O)N[C@@H](CCC(=O)O)C(=O)O
CD48	-6.04353	2.81697	-124.368	-61.9152	-9.76622	-36.6272	-6.04353	decreases^expression	D008727	Methotrexate	Methotrexate results in decreased expression of CD48 mRNA	Homo sapiens	CID_126941	CN(CC1=CN=C2C(=N1)C(=NC(=N2)N)N)C3=CC=C(C=C3)C(=O)N[C@@H](CCC(=O)O)C(=O)O
CD48	-5.90912	3.14798	-127.618	-53.1625	-9.63637	-33.9558	-5.90912	decreases^expression	D008727	Methotrexate	Methotrexate results in decreased expression of CD48 mRNA	Homo sapiens	CID_126941	CN(CC1=CN=C2C(=N1)C(=NC(=N2)N)N)C3=CC=C(C=C3)C(=O)N[C@@H](CCC(=O)O)C(=O)O
CD48	-4.50396	0.902092	27.4046	-58.9383	-10.2639	-13.6088	-4.50396	increases^expression	C039961	S-(1 2-dichlorovinyl)cysteine	S-(1 2-dichlorovinyl)cysteine results in increased expression of CD48 mRNA	Homo sapiens	CID_6433207	C([C@@H](C(=O)O)N)S/C(=C/Cl)/Cl
CD48	-4.44454	1.9683	26.1213	-44.5044	-8.92127	-14.4295	-4.44454	increases^expression	C039961	S-(1 2-dichlorovinyl)cysteine	S-(1 2-dichlorovinyl)cysteine results in increased expression of CD48 mRNA	Homo sapiens	CID_6433207	C([C@@H](C(=O)O)N)S/C(=C/Cl)/Cl
CD48	-4.42435	1.32945	25.9136	-47.3637	-8.96288	-14.3921	-4.42435	increases^expression	C039961	S-(1 2-dichlorovinyl)cysteine	S-(1 2-dichlorovinyl)cysteine results in increased expression of CD48 mRNA	Homo sapiens	CID_6433207	C([C@@H](C(=O)O)N)S/C(=C/Cl)/Cl
CD48	-4.42363	1.35311	26.0801	-45.5419	-9.67463	-16.766	-4.42363	increases^expression	C039961	S-(1 2-dichlorovinyl)cysteine	S-(1 2-dichlorovinyl)cysteine results in increased expression of CD48 mRNA	Homo sapiens	CID_6433207	C([C@@H](C(=O)O)N)S/C(=C/Cl)/Cl
CD48	-4.39924	2.08478	26.0181	-58.8908	-9.57477	-14.5967	-4.39924	increases^expression	C039961	S-(1 2-dichlorovinyl)cysteine	S-(1 2-dichlorovinyl)cysteine results in increased expression of CD48 mRNA	Homo sapiens	CID_6433207	C([C@@H](C(=O)O)N)S/C(=C/Cl)/Cl
IL2RB	-5.73105	2.65337	39.9101	-40.1748	-10.2165	-27.1429	-5.73105	affects^cotreatment|decreases^reaction|increases^expression	C028559	bathocuproine sulfonate	[bathocuproine sulfonate co-treated with pyrrolidine dithiocarbamic acid] inhibits the reaction [[Tetradecanoylphorbol Acetate co-treated with Ionomycin] results in increased expression of IL2RB mRNA]	Homo sapiens	CID_170300	CC1=CC(=C2C=CC3=C(C=C(N=C3C2=N1)C)C4=CC=C(C=C4)S(=O)(=O)O)C5=CC=C(C=C5)S(=O)(=O)O
IL2RB	-5.70967	0.970097	40.3205	-75.3175	-10.1521	-26.3873	-5.70967	affects^cotreatment|decreases^reaction|increases^expression	C028559	bathocuproine sulfonate	[bathocuproine sulfonate co-treated with pyrrolidine dithiocarbamic acid] inhibits the reaction [[Tetradecanoylphorbol Acetate co-treated with Ionomycin] results in increased expression of IL2RB mRNA]	Homo sapiens	CID_170300	CC1=CC(=C2C=CC3=C(C=C(N=C3C2=N1)C)C4=CC=C(C=C4)S(=O)(=O)O)C5=CC=C(C=C5)S(=O)(=O)O
IL2RB	-5.64239	1.86454	42.8622	-40.1372	-10.501	-33.379	-5.64239	affects^cotreatment|decreases^reaction|increases^expression	C028559	bathocuproine sulfonate	[bathocuproine sulfonate co-treated with pyrrolidine dithiocarbamic acid] inhibits the reaction [[Tetradecanoylphorbol Acetate co-treated with Ionomycin] results in increased expression of IL2RB mRNA]	Homo sapiens	CID_170300	CC1=CC(=C2C=CC3=C(C=C(N=C3C2=N1)C)C4=CC=C(C=C4)S(=O)(=O)O)C5=CC=C(C=C5)S(=O)(=O)O
IL2RB	-5.53178	1.80537	39.4571	-4.49157	-11.3625	-16.6336	-5.53178	affects^cotreatment|decreases^reaction|increases^expression	C028559	bathocuproine sulfonate	[bathocuproine sulfonate co-treated with pyrrolidine dithiocarbamic acid] inhibits the reaction [[Tetradecanoylphorbol Acetate co-treated with Ionomycin] results in increased expression of IL2RB mRNA]	Homo sapiens	CID_170300	CC1=CC(=C2C=CC3=C(C=C(N=C3C2=N1)C)C4=CC=C(C=C4)S(=O)(=O)O)C5=CC=C(C=C5)S(=O)(=O)O
IL2RB	-5.24234	1.45472	40.3523	-33.8861	-11.8944	-27.0884	-5.24234	affects^cotreatment|decreases^reaction|increases^expression	C028559	bathocuproine sulfonate	[bathocuproine sulfonate co-treated with pyrrolidine dithiocarbamic acid] inhibits the reaction [[Tetradecanoylphorbol Acetate co-treated with Ionomycin] results in increased expression of IL2RB mRNA]	Homo sapiens	CID_170300	CC1=CC(=C2C=CC3=C(C=C(N=C3C2=N1)C)C4=CC=C(C=C4)S(=O)(=O)O)C5=CC=C(C=C5)S(=O)(=O)O
IL2RB	-4.63601	0.917612	-8.51802	-89.6917	-14.8197	-14.0153	-4.63601	affects^cotreatment|decreases^expression	D002392	Catechin	[Catechin co-treated with Grape Seed Proanthocyanidins] results in decreased expression of IL2RB mRNA	Homo sapiens	CID_9064	C1[C@@H]([C@H](OC2=CC(=CC(=C21)O)O)C3=CC(=C(C=C3)O)O)O
IL2RB	-4.40664	1.21175	-12.7134	-52.1047	-14.7395	-13.3615	-4.40664	affects^cotreatment|decreases^expression	D002392	Catechin	[Catechin co-treated with Grape Seed Proanthocyanidins] results in decreased expression of IL2RB mRNA	Homo sapiens	CID_9064	C1[C@@H]([C@H](OC2=CC(=CC(=C21)O)O)C3=CC(=C(C=C3)O)O)O
IL2RB	-4.40528	0.963868	-15.0722	-57.613	-14.9295	-19.5202	-4.40528	affects^cotreatment|decreases^expression	D002392	Catechin	[Catechin co-treated with Grape Seed Proanthocyanidins] results in decreased expression of IL2RB mRNA	Homo sapiens	CID_9064	C1[C@@H]([C@H](OC2=CC(=CC(=C21)O)O)C3=CC(=C(C=C3)O)O)O
IL2RB	-4.39135	0.663926	-16.3677	-107.207	-14.8494	-9.02303	-4.39135	affects^cotreatment|decreases^expression	D002392	Catechin	[Catechin co-treated with Grape Seed Proanthocyanidins] results in decreased expression of IL2RB mRNA	Homo sapiens	CID_9064	C1[C@@H]([C@H](OC2=CC(=CC(=C21)O)O)C3=CC(=C(C=C3)O)O)O
IL2RB	-4.25428	1.65902	-13.7346	-75.6376	-16.7168	-10.833	-4.25428	affects^cotreatment|decreases^expression	D002392	Catechin	[Catechin co-treated with Grape Seed Proanthocyanidins] results in decreased expression of IL2RB mRNA	Homo sapiens	CID_9064	C1[C@@H]([C@H](OC2=CC(=CC(=C21)O)O)C3=CC(=C(C=C3)O)O)O
IL2RB	-6.45849	1.50876	-72.6027	-48.9084	-10.8977	-26.6785	-6.45849	increases^expression	C118739	entinostat	entinostat results in increased expression of IL2RB mRNA	Homo sapiens	CID_4261	C1=CC=C(C(=C1)N)NC(=O)C2=CC=C(C=C2)CNC(=O)OCC3=CN=CC=C3
IL2RB	-6.39823	1.82064	-76.5183	-58.5142	-11.6353	-25.9045	-6.39823	increases^expression	C118739	entinostat	entinostat results in increased expression of IL2RB mRNA	Homo sapiens	CID_4261	C1=CC=C(C(=C1)N)NC(=O)C2=CC=C(C=C2)CNC(=O)OCC3=CN=CC=C3
IL2RB	-6.35875	2.41419	-74.5398	-17.175	-11.8536	-25.4227	-6.35875	increases^expression	C118739	entinostat	entinostat results in increased expression of IL2RB mRNA	Homo sapiens	CID_4261	C1=CC=C(C(=C1)N)NC(=O)C2=CC=C(C=C2)CNC(=O)OCC3=CN=CC=C3
IL2RB	-6.27901	2.74696	-76.4284	-51.8594	-12.5856	-24.6525	-6.27901	increases^expression	C118739	entinostat	entinostat results in increased expression of IL2RB mRNA	Homo sapiens	CID_4261	C1=CC=C(C(=C1)N)NC(=O)C2=CC=C(C=C2)CNC(=O)OCC3=CN=CC=C3
IL2RB	-6.14903	1.97346	-76.1267	-13.1047	-11.3104	-23.5458	-6.14903	increases^expression	C118739	entinostat	entinostat results in increased expression of IL2RB mRNA	Homo sapiens	CID_4261	C1=CC=C(C(=C1)N)NC(=O)C2=CC=C(C=C2)CNC(=O)OCC3=CN=CC=C3
IL2RG	-5.2649	0.87844	-46.8662	-68.2343	-10.3453	-22.9987	-5.2649	affects^cotreatment|decreases^expression	D000077185	Resveratrol	[Plant Extracts co-treated with Resveratrol] results in decreased expression of IL2RG mRNA	Homo sapiens	CID_445154	C1=CC(=CC=C1/C=C/C2=CC(=CC(=C2)O)O)O
IL2RG	-5.21096	1.04565	-45.1565	-49.2701	-9.76949	-21.2768	-5.21096	affects^cotreatment|decreases^expression	D000077185	Resveratrol	[Plant Extracts co-treated with Resveratrol] results in decreased expression of IL2RG mRNA	Homo sapiens	CID_445154	C1=CC(=CC=C1/C=C/C2=CC(=CC(=C2)O)O)O
IL2RG	-4.93617	1.3131	-43.8548	-80.741	-10.4705	-15.4911	-4.93617	affects^cotreatment|decreases^expression	D000077185	Resveratrol	[Plant Extracts co-treated with Resveratrol] results in decreased expression of IL2RG mRNA	Homo sapiens	CID_445154	C1=CC(=CC=C1/C=C/C2=CC(=CC(=C2)O)O)O
IL2RG	-4.83812	1.36199	-46.9584	-63.9017	-9.34369	-18.9313	-4.83812	affects^cotreatment|decreases^expression	D000077185	Resveratrol	[Plant Extracts co-treated with Resveratrol] results in decreased expression of IL2RG mRNA	Homo sapiens	CID_445154	C1=CC(=CC=C1/C=C/C2=CC(=CC(=C2)O)O)O
IL2RG	-4.82202	1.1751	-45.8269	-51.2047	-9.21309	-18.6518	-4.82202	affects^cotreatment|decreases^expression	D000077185	Resveratrol	[Plant Extracts co-treated with Resveratrol] results in decreased expression of IL2RG mRNA	Homo sapiens	CID_445154	C1=CC(=CC=C1/C=C/C2=CC(=CC(=C2)O)O)O
IL2RG	-5.67589	0.881482	-42.1199	-60.6072	-9.11983	-23.6691	-5.67589	increases^expression	D014212	Tretinoin	Tretinoin results in increased expression of IL2RG mRNA	Homo sapiens	CID_444795	CC1=C(C(CCC1)(C)C)/C=C/C(=C/C=C/C(=C/C(=O)O)/C)/C
IL2RG	-5.58404	0.846258	-46.8389	-59.9599	-9.55112	-24.2362	-5.58404	increases^expression	D014212	Tretinoin	Tretinoin results in increased expression of IL2RG mRNA	Homo sapiens	CID_444795	CC1=C(C(CCC1)(C)C)/C=C/C(=C/C=C/C(=C/C(=O)O)/C)/C
IL2RG	-5.55441	2.11184	-47.7716	-66.1353	-9.15023	-26.7372	-5.55441	increases^expression	D014212	Tretinoin	Tretinoin results in increased expression of IL2RG mRNA	Homo sapiens	CID_444795	CC1=C(C(CCC1)(C)C)/C=C/C(=C/C=C/C(=C/C(=O)O)/C)/C
IL2RG	-5.55213	0.884725	-46.3782	-51.6432	-8.80502	-23.5165	-5.55213	increases^expression	D014212	Tretinoin	Tretinoin results in increased expression of IL2RG mRNA	Homo sapiens	CID_444795	CC1=C(C(CCC1)(C)C)/C=C/C(=C/C=C/C(=C/C(=O)O)/C)/C
IL2RG	-5.44935	1.32794	-45.3798	-63.4558	-8.59708	-23.412	-5.44935	increases^expression	D014212	Tretinoin	Tretinoin results in increased expression of IL2RG mRNA	Homo sapiens	CID_444795	CC1=C(C(CCC1)(C)C)/C=C/C(=C/C=C/C(=C/C(=O)O)/C)/C
IL2RG	-4.47797	2.82931	-85.9288	-52.1627	-9.4806	-20.4788	-4.47797	affects^cotreatment|increases^expression	D000077211	Zoledronic Acid	[Zoledronic Acid co-treated with Fluvastatin] results in increased expression of IL2RG mRNA	Homo sapiens	CID_68740	C1=CN(C=N1)CC(O)(P(=O)(O)O)P(=O)(O)O
IL2RG	-4.45617	1.03124	-89.8077	-49.9545	-10.0141	-13.2551	-4.45617	affects^cotreatment|increases^expression	D000077211	Zoledronic Acid	[Zoledronic Acid co-treated with Fluvastatin] results in increased expression of IL2RG mRNA	Homo sapiens	CID_68740	C1=CN(C=N1)CC(O)(P(=O)(O)O)P(=O)(O)O
IL2RG	-4.41076	2.45557	-85.9511	-59.7891	-9.17004	-17.3471	-4.41076	affects^cotreatment|increases^expression	D000077211	Zoledronic Acid	[Zoledronic Acid co-treated with Fluvastatin] results in increased expression of IL2RG mRNA	Homo sapiens	CID_68740	C1=CN(C=N1)CC(O)(P(=O)(O)O)P(=O)(O)O
IL2RG	-4.31796	1.57479	-93.5916	-60.7954	-9.01761	-12.6067	-4.31796	affects^cotreatment|increases^expression	D000077211	Zoledronic Acid	[Zoledronic Acid co-treated with Fluvastatin] results in increased expression of IL2RG mRNA	Homo sapiens	CID_68740	C1=CN(C=N1)CC(O)(P(=O)(O)O)P(=O)(O)O
IL2RG	-4.29343	1.68525	-98.2232	-53.5944	-9.00377	-13.9662	-4.29343	affects^cotreatment|increases^expression	D000077211	Zoledronic Acid	[Zoledronic Acid co-treated with Fluvastatin] results in increased expression of IL2RG mRNA	Homo sapiens	CID_68740	C1=CN(C=N1)CC(O)(P(=O)(O)O)P(=O)(O)O
LCP1	-6.23983	1.61567	18.4842	-52.9531	-8.31791	-30.7522	-6.23983	decreases^expression	C000621792	mivebresib	mivebresib results in decreased expression of LCP1 mRNA	Homo sapiens	CID_71600087	CCS(=O)(=O)NC1=CC(=C(C=C1)OC2=C(C=C(C=C2)F)F)C3=CN(C(=O)C4=C3C=CN4)C
LCP1	-6.05377	1.2073	18.6029	-49.7884	-8.16994	-29.0943	-6.05377	decreases^expression	C000621792	mivebresib	mivebresib results in decreased expression of LCP1 mRNA	Homo sapiens	CID_71600087	CCS(=O)(=O)NC1=CC(=C(C=C1)OC2=C(C=C(C=C2)F)F)C3=CN(C(=O)C4=C3C=CN4)C
LCP1	-6.03852	1.11484	17.9203	-61.111	-9.28021	-28.7437	-6.03852	decreases^expression	C000621792	mivebresib	mivebresib results in decreased expression of LCP1 mRNA	Homo sapiens	CID_71600087	CCS(=O)(=O)NC1=CC(=C(C=C1)OC2=C(C=C(C=C2)F)F)C3=CN(C(=O)C4=C3C=CN4)C
LCP1	-5.9661	3.63903	18.5589	-57.5651	-9.55326	-32.7837	-5.9661	decreases^expression	C000621792	mivebresib	mivebresib results in decreased expression of LCP1 mRNA	Homo sapiens	CID_71600087	CCS(=O)(=O)NC1=CC(=C(C=C1)OC2=C(C=C(C=C2)F)F)C3=CN(C(=O)C4=C3C=CN4)C
LCP1	-5.90369	1.72226	19.7321	-33.8039	-8.15578	-28.8888	-5.90369	decreases^expression	C000621792	mivebresib	mivebresib results in decreased expression of LCP1 mRNA	Homo sapiens	CID_71600087	CCS(=O)(=O)NC1=CC(=C(C=C1)OC2=C(C=C(C=C2)F)F)C3=CN(C(=O)C4=C3C=CN4)C
LCP1	-5.80316	1.31073	-117.454	-54.5745	-8.37907	-30.6018	-5.80316	affects^cotreatment|decreases^expression	C571178	NVP-BKM120	[sotorasib co-treated with trametinib co-treated with NVP-BKM120] results in decreased expression of LCP1 mRNA	Homo sapiens	CID_16654980	C1COCCN1C2=NC(=NC(=C2)C3=CN=C(C=C3C(F)(F)F)N)N4CCOCC4
LCP1	-5.74977	4.10905	-116.412	-42.3801	-8.79032	-27.4254	-5.74977	affects^cotreatment|decreases^expression	C571178	NVP-BKM120	[sotorasib co-treated with trametinib co-treated with NVP-BKM120] results in decreased expression of LCP1 mRNA	Homo sapiens	CID_16654980	C1COCCN1C2=NC(=NC(=C2)C3=CN=C(C=C3C(F)(F)F)N)N4CCOCC4
LCP1	-5.69476	4.73913	-121.506	-41.2307	-8.27646	-32.0177	-5.69476	affects^cotreatment|decreases^expression	C571178	NVP-BKM120	[sotorasib co-treated with trametinib co-treated with NVP-BKM120] results in decreased expression of LCP1 mRNA	Homo sapiens	CID_16654980	C1COCCN1C2=NC(=NC(=C2)C3=CN=C(C=C3C(F)(F)F)N)N4CCOCC4
LCP1	-5.64402	3.27619	-115.653	-45.9748	-8.59642	-27.2191	-5.64402	affects^cotreatment|decreases^expression	C571178	NVP-BKM120	[sotorasib co-treated with trametinib co-treated with NVP-BKM120] results in decreased expression of LCP1 mRNA	Homo sapiens	CID_16654980	C1COCCN1C2=NC(=NC(=C2)C3=CN=C(C=C3C(F)(F)F)N)N4CCOCC4
LCP1	-5.63092	1.1693	-115.795	-43.9338	-9.52368	-18.7723	-5.63092	affects^cotreatment|decreases^expression	C571178	NVP-BKM120	[sotorasib co-treated with trametinib co-treated with NVP-BKM120] results in decreased expression of LCP1 mRNA	Homo sapiens	CID_16654980	C1COCCN1C2=NC(=NC(=C2)C3=CN=C(C=C3C(F)(F)F)N)N4CCOCC4
LCP1	-4.58841	2.88875	-93.4608	-37.8045	-8.12037	-20.3302	-4.58841	increases^expression	D000077211	Zoledronic Acid	Zoledronic Acid results in increased expression of LCP1 mRNA	Homo sapiens	CID_68740	C1=CN(C=N1)CC(O)(P(=O)(O)O)P(=O)(O)O
LCP1	-4.47002	1.59263	-92.3494	-51.94	-8.50211	-20.4588	-4.47002	increases^expression	D000077211	Zoledronic Acid	Zoledronic Acid results in increased expression of LCP1 mRNA	Homo sapiens	CID_68740	C1=CN(C=N1)CC(O)(P(=O)(O)O)P(=O)(O)O
LCP1	-4.45886	1.2196	-84.5703	-33.2917	-8.83458	-19.9831	-4.45886	increases^expression	D000077211	Zoledronic Acid	Zoledronic Acid results in increased expression of LCP1 mRNA	Homo sapiens	CID_68740	C1=CN(C=N1)CC(O)(P(=O)(O)O)P(=O)(O)O
LCP1	-4.41823	2.91942	-88.3681	-51.4482	-9.91358	-19.6533	-4.41823	increases^expression	D000077211	Zoledronic Acid	Zoledronic Acid results in increased expression of LCP1 mRNA	Homo sapiens	CID_68740	C1=CN(C=N1)CC(O)(P(=O)(O)O)P(=O)(O)O
LCP1	-4.41405	3.5013	-89.6684	-29.2	-8.11139	-21.1918	-4.41405	increases^expression	D000077211	Zoledronic Acid	Zoledronic Acid results in increased expression of LCP1 mRNA	Homo sapiens	CID_68740	C1=CN(C=N1)CC(O)(P(=O)(O)O)P(=O)(O)O
LCP2	-4.91941	1.17307	-46.403	-79.2219	-17.4023	-19.1258	-4.91941	affects^cotreatment|decreases^expression	D000077185	Resveratrol	[Plant Extracts co-treated with Resveratrol] results in decreased expression of LCP2 mRNA	Homo sapiens	CID_445154	C1=CC(=CC=C1/C=C/C2=CC(=CC(=C2)O)O)O
LCP2	-4.91248	1.33909	-46.2825	-55.6827	-17.8876	-18.7721	-4.91248	affects^cotreatment|decreases^expression	D000077185	Resveratrol	[Plant Extracts co-treated with Resveratrol] results in decreased expression of LCP2 mRNA	Homo sapiens	CID_445154	C1=CC(=CC=C1/C=C/C2=CC(=CC(=C2)O)O)O
LCP2	-4.77388	1.02109	-47.7871	-63.2569	-17.9246	-18.7669	-4.77388	affects^cotreatment|decreases^expression	D000077185	Resveratrol	[Plant Extracts co-treated with Resveratrol] results in decreased expression of LCP2 mRNA	Homo sapiens	CID_445154	C1=CC(=CC=C1/C=C/C2=CC(=CC(=C2)O)O)O
LCP2	-4.73754	1.91422	-47.3033	-36.8901	-18.8297	-16.6842	-4.73754	affects^cotreatment|decreases^expression	D000077185	Resveratrol	[Plant Extracts co-treated with Resveratrol] results in decreased expression of LCP2 mRNA	Homo sapiens	CID_445154	C1=CC(=CC=C1/C=C/C2=CC(=CC(=C2)O)O)O
LCP2	-4.67639	1.88003	-48.1153	-35.2272	-18.1789	-17.1739	-4.67639	affects^cotreatment|decreases^expression	D000077185	Resveratrol	[Plant Extracts co-treated with Resveratrol] results in decreased expression of LCP2 mRNA	Homo sapiens	CID_445154	C1=CC(=CC=C1/C=C/C2=CC(=CC(=C2)O)O)O
LCP2	-5.77646	1.80674	-34.0861	-61.496	-19.386	-22.5511	-5.77646	increases^expression	D003474	Curcumin	Curcumin results in increased expression of LCP2 mRNA	Homo sapiens	CID_969516	COC1=C(C=CC(=C1)/C=C/C(=O)CC(=O)/C=C/C2=CC(=C(C=C2)O)OC)O
LCP2	-5.62466	1.31974	-38.6017	-32.5366	-18.8747	-7.27768	-5.62466	increases^expression	D003474	Curcumin	Curcumin results in increased expression of LCP2 mRNA	Homo sapiens	CID_969516	COC1=C(C=CC(=C1)/C=C/C(=O)CC(=O)/C=C/C2=CC(=C(C=C2)O)OC)O
LCP2	-5.56416	2.14091	-39.638	-52.1212	-19.3059	-21.8542	-5.56416	increases^expression	D003474	Curcumin	Curcumin results in increased expression of LCP2 mRNA	Homo sapiens	CID_969516	COC1=C(C=CC(=C1)/C=C/C(=O)CC(=O)/C=C/C2=CC(=C(C=C2)O)OC)O
LCP2	-5.55605	1.5862	-35.1294	-24.9138	-16.84	-23.5323	-5.55605	increases^expression	D003474	Curcumin	Curcumin results in increased expression of LCP2 mRNA	Homo sapiens	CID_969516	COC1=C(C=CC(=C1)/C=C/C(=O)CC(=O)/C=C/C2=CC(=C(C=C2)O)OC)O
LCP2	-5.46785	1.91725	-36.9633	1.16387	-17.9882	-4.43507	-5.46785	increases^expression	D003474	Curcumin	Curcumin results in increased expression of LCP2 mRNA	Homo sapiens	CID_969516	COC1=C(C=CC(=C1)/C=C/C(=O)CC(=O)/C=C/C2=CC(=C(C=C2)O)OC)O
LCP2	-6.81004	2.67001	-118.539	-43.1374	-17.1834	-22.9227	-6.81004	decreases^expression	D008727	Methotrexate	Methotrexate results in decreased expression of LCP2 mRNA	Homo sapiens	CID_126941	CN(CC1=CN=C2C(=N1)C(=NC(=N2)N)N)C3=CC=C(C=C3)C(=O)N[C@@H](CCC(=O)O)C(=O)O
LCP2	-6.3923	2.41287	-124.816	-26.5445	-17.4567	-21.9354	-6.3923	decreases^expression	D008727	Methotrexate	Methotrexate results in decreased expression of LCP2 mRNA	Homo sapiens	CID_126941	CN(CC1=CN=C2C(=N1)C(=NC(=N2)N)N)C3=CC=C(C=C3)C(=O)N[C@@H](CCC(=O)O)C(=O)O
LCP2	-6.27413	2.20546	-123.821	-81.4401	-19.7658	-16.8871	-6.27413	decreases^expression	D008727	Methotrexate	Methotrexate results in decreased expression of LCP2 mRNA	Homo sapiens	CID_126941	CN(CC1=CN=C2C(=N1)C(=NC(=N2)N)N)C3=CC=C(C=C3)C(=O)N[C@@H](CCC(=O)O)C(=O)O
LCP2	-6.07051	2.10492	-115.336	-59.5491	-17.2655	-22.6406	-6.07051	decreases^expression	D008727	Methotrexate	Methotrexate results in decreased expression of LCP2 mRNA	Homo sapiens	CID_126941	CN(CC1=CN=C2C(=N1)C(=NC(=N2)N)N)C3=CC=C(C=C3)C(=O)N[C@@H](CCC(=O)O)C(=O)O
LCP2	-6.03529	1.9033	-108.618	-54.3413	-20.0797	-23.0358	-6.03529	decreases^expression	D008727	Methotrexate	Methotrexate results in decreased expression of LCP2 mRNA	Homo sapiens	CID_126941	CN(CC1=CN=C2C(=N1)C(=NC(=N2)N)N)C3=CC=C(C=C3)C(=O)N[C@@H](CCC(=O)O)C(=O)O
GZMA	-5.68756	2.28277	-16.2959	-23.0332	-14.6314	-27.0762	-5.68756	increases^expression	D019833	Genistein	Genistein results in increased expression of GZMA mRNA	Homo sapiens	CID_5280961	C1=CC(=CC=C1C2=COC3=CC(=CC(=C3C2=O)O)O)O
GZMA	-5.13869	2.04169	-18.3459	-35.4376	-14.9394	-20.0523	-5.13869	increases^expression	D019833	Genistein	Genistein results in increased expression of GZMA mRNA	Homo sapiens	CID_5280961	C1=CC(=CC=C1C2=COC3=CC(=CC(=C3C2=O)O)O)O
GZMA	-5.00897	2.16223	-19.0352	-22.4759	-16.1566	-20.6697	-5.00897	increases^expression	D019833	Genistein	Genistein results in increased expression of GZMA mRNA	Homo sapiens	CID_5280961	C1=CC(=CC=C1C2=COC3=CC(=CC(=C3C2=O)O)O)O
GZMA	-4.83663	3.07589	-9.90143	-47.4771	-14.6109	-11.3127	-4.83663	increases^expression	D019833	Genistein	Genistein results in increased expression of GZMA mRNA	Homo sapiens	CID_5280961	C1=CC(=CC=C1C2=COC3=CC(=CC(=C3C2=O)O)O)O
GZMA	-4.72857	1.99	-19.1003	-53.9216	-14.5852	-18.7459	-4.72857	increases^expression	D019833	Genistein	Genistein results in increased expression of GZMA mRNA	Homo sapiens	CID_5280961	C1=CC(=CC=C1C2=COC3=CC(=CC(=C3C2=O)O)O)O
GZMA	-7.01072	1.84188	-126.827	-50.3597	-14.2191	-35.8913	-7.01072	decreases^expression	D008727	Methotrexate	Methotrexate results in decreased expression of GZMA mRNA	Homo sapiens	CID_126941	CN(CC1=CN=C2C(=N1)C(=NC(=N2)N)N)C3=CC=C(C=C3)C(=O)N[C@@H](CCC(=O)O)C(=O)O
GZMA	-6.96602	1.86744	-127.864	-58.1649	-15.5942	-35.1791	-6.96602	decreases^expression	D008727	Methotrexate	Methotrexate results in decreased expression of GZMA mRNA	Homo sapiens	CID_126941	CN(CC1=CN=C2C(=N1)C(=NC(=N2)N)N)C3=CC=C(C=C3)C(=O)N[C@@H](CCC(=O)O)C(=O)O
GZMA	-6.88681	1.92911	-125.976	-50.1951	-14.7831	-34.7289	-6.88681	decreases^expression	D008727	Methotrexate	Methotrexate results in decreased expression of GZMA mRNA	Homo sapiens	CID_126941	CN(CC1=CN=C2C(=N1)C(=NC(=N2)N)N)C3=CC=C(C=C3)C(=O)N[C@@H](CCC(=O)O)C(=O)O
GZMA	-6.72336	2.52953	-120.547	-30.6089	-14.3793	-26.2844	-6.72336	decreases^expression	D008727	Methotrexate	Methotrexate results in decreased expression of GZMA mRNA	Homo sapiens	CID_126941	CN(CC1=CN=C2C(=N1)C(=NC(=N2)N)N)C3=CC=C(C=C3)C(=O)N[C@@H](CCC(=O)O)C(=O)O
GZMA	-6.59679	1.56444	-124.042	-86.4754	-15.003	-26.8974	-6.59679	decreases^expression	D008727	Methotrexate	Methotrexate results in decreased expression of GZMA mRNA	Homo sapiens	CID_126941	CN(CC1=CN=C2C(=N1)C(=NC(=N2)N)N)C3=CC=C(C=C3)C(=O)N[C@@H](CCC(=O)O)C(=O)O
GZMA	-7.95176	2.02934	24.6182	-92.7394	-16.6808	-47.1383	-7.95176	increases^expression	D001335	Vehicle Emissions	Vehicle Emissions results in increased expression of GZMA mRNA	Homo sapiens	CID_88776687	C1CN(CCN(CCN1CP(=O)(CCC(=O)O)O)CP(=O)(CCC(=O)O)O)CP(=O)(CCC(=O)O)O
GZMA	-7.82151	1.92523	24.4916	-107.886	-20.9914	-46.6721	-7.82151	increases^expression	D001335	Vehicle Emissions	Vehicle Emissions results in increased expression of GZMA mRNA	Homo sapiens	CID_88776687	C1CN(CCN(CCN1CP(=O)(CCC(=O)O)O)CP(=O)(CCC(=O)O)O)CP(=O)(CCC(=O)O)O
GZMA	-7.269	2.23804	38.2413	-70.5105	-17.7587	-38.6381	-7.269	increases^expression	D001335	Vehicle Emissions	Vehicle Emissions results in increased expression of GZMA mRNA	Homo sapiens	CID_88776687	C1CN(CCN(CCN1CP(=O)(CCC(=O)O)O)CP(=O)(CCC(=O)O)O)CP(=O)(CCC(=O)O)O
GZMA	-6.89996	3.16642	42.4172	-68.8503	-19.7094	-40.6895	-6.89996	increases^expression	D001335	Vehicle Emissions	Vehicle Emissions results in increased expression of GZMA mRNA	Homo sapiens	CID_88776687	C1CN(CCN(CCN1CP(=O)(CCC(=O)O)O)CP(=O)(CCC(=O)O)O)CP(=O)(CCC(=O)O)O
GZMA	-6.56381	1.76026	48.2639	-108.356	-18.558	-15.4211	-6.56381	increases^expression	D001335	Vehicle Emissions	Vehicle Emissions results in increased expression of GZMA mRNA	Homo sapiens	CID_88776687	C1CN(CCN(CCN1CP(=O)(CCC(=O)O)O)CP(=O)(CCC(=O)O)O)CP(=O)(CCC(=O)O)O
CD8A	-8.03356	1.23454	-131.579	-26.5192	-15.5192	-32.8389	-8.03356	increases^expression	D052638	Particulate Matter	Particulate Matter results in increased expression of CD8A mRNA	Homo sapiens	CID_9549209	CCCCCC(=O)SCCNC(=O)CCNC(=O)C(C(C)(C)COP(=O)(O)O)O
CD8A	-7.48895	1.39456	-134.259	-18.0929	-14.867	-21.4638	-7.48895	increases^expression	D052638	Particulate Matter	Particulate Matter results in increased expression of CD8A mRNA	Homo sapiens	CID_9549209	CCCCCC(=O)SCCNC(=O)CCNC(=O)C(C(C)(C)COP(=O)(O)O)O
CD8A	-7.22696	5.08846	-161.345	-49.1472	-15.153	-35.828	-7.22696	increases^expression	D052638	Particulate Matter	Particulate Matter results in increased expression of CD8A mRNA	Homo sapiens	CID_9549209	CCCCCC(=O)SCCNC(=O)CCNC(=O)C(C(C)(C)COP(=O)(O)O)O
CD8A	-7.21019	4.05718	-157.128	-47.7488	-16.9161	-29.2899	-7.21019	increases^expression	D052638	Particulate Matter	Particulate Matter results in increased expression of CD8A mRNA	Homo sapiens	CID_9549209	CCCCCC(=O)SCCNC(=O)CCNC(=O)C(C(C)(C)COP(=O)(O)O)O
CD8A	-6.97799	2.11494	-144.307	-24.88	-16.3714	-14.1239	-6.97799	increases^expression	D052638	Particulate Matter	Particulate Matter results in increased expression of CD8A mRNA	Homo sapiens	CID_9549209	CCCCCC(=O)SCCNC(=O)CCNC(=O)C(C(C)(C)COP(=O)(O)O)O
CD8A	-6.24426	3.59527	35.4702	-59.3167	-16.1801	-23.3588	-6.24426	affects^cotreatment|increases^expression	D001335	Vehicle Emissions	[Allergens co-treated with Vehicle Emissions] results in increased expression of CD8A mRNA	Homo sapiens	CID_88776687	C1CN(CCN(CCN1CP(=O)(CCC(=O)O)O)CP(=O)(CCC(=O)O)O)CP(=O)(CCC(=O)O)O
CD8A	-5.62607	5.08076	10.7568	-58.113	-16.9359	-23.9956	-5.62607	affects^cotreatment|increases^expression	D001335	Vehicle Emissions	[Allergens co-treated with Vehicle Emissions] results in increased expression of CD8A mRNA	Homo sapiens	CID_88776687	C1CN(CCN(CCN1CP(=O)(CCC(=O)O)O)CP(=O)(CCC(=O)O)O)CP(=O)(CCC(=O)O)O
CD8A	-5.6186	3.39161	24.9568	-65.7755	-15.4876	-25.2589	-5.6186	affects^cotreatment|increases^expression	D001335	Vehicle Emissions	[Allergens co-treated with Vehicle Emissions] results in increased expression of CD8A mRNA	Homo sapiens	CID_88776687	C1CN(CCN(CCN1CP(=O)(CCC(=O)O)O)CP(=O)(CCC(=O)O)O)CP(=O)(CCC(=O)O)O
CD8A	-5.59156	4.15199	64.3904	-62.1753	-16.012	-17.9233	-5.59156	affects^cotreatment|increases^expression	D001335	Vehicle Emissions	[Allergens co-treated with Vehicle Emissions] results in increased expression of CD8A mRNA	Homo sapiens	CID_88776687	C1CN(CCN(CCN1CP(=O)(CCC(=O)O)O)CP(=O)(CCC(=O)O)O)CP(=O)(CCC(=O)O)O
CD8A	-4.51959	3.14965	72.3047	-8.84577	-17.7528	0.297849	-4.51959	affects^cotreatment|increases^expression	D001335	Vehicle Emissions	[Allergens co-treated with Vehicle Emissions] results in increased expression of CD8A mRNA	Homo sapiens	CID_88776687	C1CN(CCN(CCN1CP(=O)(CCC(=O)O)O)CP(=O)(CCC(=O)O)O)CP(=O)(CCC(=O)O)O
CD8A	-6.24282	3.59502	35.4738	-59.3167	-16.1801	-23.37	-6.24282	increases^expression	D001335	Vehicle Emissions	Vehicle Emissions results in increased expression of CD8A mRNA	Homo sapiens	CID_88776687	C1CN(CCN(CCN1CP(=O)(CCC(=O)O)O)CP(=O)(CCC(=O)O)O)CP(=O)(CCC(=O)O)O
CD8A	-5.63249	5.08068	10.7511	-58.113	-16.9359	-23.9757	-5.63249	increases^expression	D001335	Vehicle Emissions	Vehicle Emissions results in increased expression of CD8A mRNA	Homo sapiens	CID_88776687	C1CN(CCN(CCN1CP(=O)(CCC(=O)O)O)CP(=O)(CCC(=O)O)O)CP(=O)(CCC(=O)O)O
CD8A	-5.6159	3.39186	24.9608	-65.7755	-15.4876	-25.26	-5.6159	increases^expression	D001335	Vehicle Emissions	Vehicle Emissions results in increased expression of CD8A mRNA	Homo sapiens	CID_88776687	C1CN(CCN(CCN1CP(=O)(CCC(=O)O)O)CP(=O)(CCC(=O)O)O)CP(=O)(CCC(=O)O)O
CD8A	-5.59175	4.15173	64.3949	-62.1753	-16.012	-17.9284	-5.59175	increases^expression	D001335	Vehicle Emissions	Vehicle Emissions results in increased expression of CD8A mRNA	Homo sapiens	CID_88776687	C1CN(CCN(CCN1CP(=O)(CCC(=O)O)O)CP(=O)(CCC(=O)O)O)CP(=O)(CCC(=O)O)O
CD8A	-4.52047	3.15092	72.3153	-8.84577	-17.7528	0.274444	-4.52047	increases^expression	D001335	Vehicle Emissions	Vehicle Emissions results in increased expression of CD8A mRNA	Homo sapiens	CID_88776687	C1CN(CCN(CCN1CP(=O)(CCC(=O)O)O)CP(=O)(CCC(=O)O)O)CP(=O)(CCC(=O)O)O
GZMK	-4.41291	2.05433	57.6955	-36.8704	-9.97888	-19.0759	-4.41291	decreases^expression|decreases^reaction	D004726	Endosulfan	Endosulfan inhibits the reaction [Tetrachlorodibenzodioxin results in decreased expression of GZMK mRNA]	Homo sapiens	CID_3224	C1C2C(COS(=O)O1)C3(C(=C(C2(C3(Cl)Cl)Cl)Cl)Cl)Cl
GZMK	-4.33922	1.69124	58.1724	-15.368	-11.07	-20.4875	-4.33922	decreases^expression|decreases^reaction	D004726	Endosulfan	Endosulfan inhibits the reaction [Tetrachlorodibenzodioxin results in decreased expression of GZMK mRNA]	Homo sapiens	CID_3224	C1C2C(COS(=O)O1)C3(C(=C(C2(C3(Cl)Cl)Cl)Cl)Cl)Cl
GZMK	-4.31378	1.27474	62.683	-44.0156	-10.4837	-17.1884	-4.31378	decreases^expression|decreases^reaction	D004726	Endosulfan	Endosulfan inhibits the reaction [Tetrachlorodibenzodioxin results in decreased expression of GZMK mRNA]	Homo sapiens	CID_3224	C1C2C(COS(=O)O1)C3(C(=C(C2(C3(Cl)Cl)Cl)Cl)Cl)Cl
GZMK	-4.29835	0.978642	57.6561	-41.2729	-11.9307	-19.06	-4.29835	decreases^expression|decreases^reaction	D004726	Endosulfan	Endosulfan inhibits the reaction [Tetrachlorodibenzodioxin results in decreased expression of GZMK mRNA]	Homo sapiens	CID_3224	C1C2C(COS(=O)O1)C3(C(=C(C2(C3(Cl)Cl)Cl)Cl)Cl)Cl
GZMK	-4.27787	2.45706	58.017	-27.6258	-9.42016	-16.6823	-4.27787	decreases^expression|decreases^reaction	D004726	Endosulfan	Endosulfan inhibits the reaction [Tetrachlorodibenzodioxin results in decreased expression of GZMK mRNA]	Homo sapiens	CID_3224	C1C2C(COS(=O)O1)C3(C(=C(C2(C3(Cl)Cl)Cl)Cl)Cl)Cl
GZMK	-4.3206	2.5369	57.5768	-35.377	-10.7419	-17.6358	-4.3206	decreases^methylation	C543008	bis(4-hydroxyphenyl)sulfone	bis(4-hydroxyphenyl)sulfone results in decreased methylation of GZMK gene	Homo sapiens	CID_6626	C1=CC(=CC=C1O)S(=O)(=O)C2=CC=C(C=C2)O
GZMK	-4.30095	2.99765	57.5502	-36.3651	-10.7874	-18.8804	-4.30095	decreases^methylation	C543008	bis(4-hydroxyphenyl)sulfone	bis(4-hydroxyphenyl)sulfone results in decreased methylation of GZMK gene	Homo sapiens	CID_6626	C1=CC(=CC=C1O)S(=O)(=O)C2=CC=C(C=C2)O
GZMK	-4.29668	2.23016	58.5559	-13.8972	-10.9908	-9.92808	-4.29668	decreases^methylation	C543008	bis(4-hydroxyphenyl)sulfone	bis(4-hydroxyphenyl)sulfone results in decreased methylation of GZMK gene	Homo sapiens	CID_6626	C1=CC(=CC=C1O)S(=O)(=O)C2=CC=C(C=C2)O
GZMK	-4.27844	1.32287	57.9855	-67.1895	-10.8562	-16.4403	-4.27844	decreases^methylation	C543008	bis(4-hydroxyphenyl)sulfone	bis(4-hydroxyphenyl)sulfone results in decreased methylation of GZMK gene	Homo sapiens	CID_6626	C1=CC(=CC=C1O)S(=O)(=O)C2=CC=C(C=C2)O
GZMK	-4.1922	2.37186	58.4974	-24.1766	-11.4655	-17.239	-4.1922	decreases^methylation	C543008	bis(4-hydroxyphenyl)sulfone	bis(4-hydroxyphenyl)sulfone results in decreased methylation of GZMK gene	Homo sapiens	CID_6626	C1=CC(=CC=C1O)S(=O)(=O)C2=CC=C(C=C2)O
GZMK	-5.16344	1.39741	-20.0594	-26.6984	-10.2211	-18.1711	-5.16344	decreases^expression	C561695	(+)-JQ1 compound	(+)-JQ1 compound results in decreased expression of GZMK mRNA	Homo sapiens	CID_46907787	CC1=C(SC2=C1C(=NC(C3=NN=C(N32)C)CC(=O)OC(C)(C)C)C4=CC=C(C=C4)Cl)C
GZMK	-4.97433	1.22492	-18.956	-48.0548	-9.06337	-19.2959	-4.97433	decreases^expression	C561695	(+)-JQ1 compound	(+)-JQ1 compound results in decreased expression of GZMK mRNA	Homo sapiens	CID_46907787	CC1=C(SC2=C1C(=NC(C3=NN=C(N32)C)CC(=O)OC(C)(C)C)C4=CC=C(C=C4)Cl)C
GZMK	-4.89343	2.59197	-22.7909	-16.6828	-8.69968	-22.5647	-4.89343	decreases^expression	C561695	(+)-JQ1 compound	(+)-JQ1 compound results in decreased expression of GZMK mRNA	Homo sapiens	CID_46907787	CC1=C(SC2=C1C(=NC(C3=NN=C(N32)C)CC(=O)OC(C)(C)C)C4=CC=C(C=C4)Cl)C
GZMK	-4.82369	2.46852	-21.2112	-5.04909	-9.83625	-18.9207	-4.82369	decreases^expression	C561695	(+)-JQ1 compound	(+)-JQ1 compound results in decreased expression of GZMK mRNA	Homo sapiens	CID_46907787	CC1=C(SC2=C1C(=NC(C3=NN=C(N32)C)CC(=O)OC(C)(C)C)C4=CC=C(C=C4)Cl)C
GZMK	-4.79893	2.32615	-22.4123	-49.8983	-9.5593	-19.9927	-4.79893	decreases^expression	C561695	(+)-JQ1 compound	(+)-JQ1 compound results in decreased expression of GZMK mRNA	Homo sapiens	CID_46907787	CC1=C(SC2=C1C(=NC(C3=NN=C(N32)C)CC(=O)OC(C)(C)C)C4=CC=C(C=C4)Cl)C
PDE4B	-6.10023	1.29475	-58.8577	-100.739	-15.2568	-28.1438	-6.10023	affects^binding|decreases^reaction	D000242	Cyclic AMP	Cyclic AMP inhibits the reaction [DISC1 protein binds to PDE4B protein]	Homo sapiens	CID_6076	C1[C@@H]2[C@H]([C@H]([C@@H](O2)N3C=NC4=C(N=CN=C43)N)O)OP(=O)(O1)O
PDE4B	-5.94154	2.66647	-66.3913	-89.2459	-15.6039	-29.0534	-5.94154	affects^binding|decreases^reaction	D000242	Cyclic AMP	Cyclic AMP inhibits the reaction [DISC1 protein binds to PDE4B protein]	Homo sapiens	CID_6076	C1[C@@H]2[C@H]([C@H]([C@@H](O2)N3C=NC4=C(N=CN=C43)N)O)OP(=O)(O1)O
PDE4B	-5.8933	1.18773	-64.8868	-131.389	-15.4674	-32.1237	-5.8933	affects^binding|decreases^reaction	D000242	Cyclic AMP	Cyclic AMP inhibits the reaction [DISC1 protein binds to PDE4B protein]	Homo sapiens	CID_6076	C1[C@@H]2[C@H]([C@H]([C@@H](O2)N3C=NC4=C(N=CN=C43)N)O)OP(=O)(O1)O
PDE4B	-5.78593	1.39451	-62.0192	-105.184	-14.7457	-30.558	-5.78593	affects^binding|decreases^reaction	D000242	Cyclic AMP	Cyclic AMP inhibits the reaction [DISC1 protein binds to PDE4B protein]	Homo sapiens	CID_6076	C1[C@@H]2[C@H]([C@H]([C@@H](O2)N3C=NC4=C(N=CN=C43)N)O)OP(=O)(O1)O
PDE4B	-5.74992	2.00502	-53.998	-121.475	-15.3788	-22.5661	-5.74992	affects^binding|decreases^reaction	D000242	Cyclic AMP	Cyclic AMP inhibits the reaction [DISC1 protein binds to PDE4B protein]	Homo sapiens	CID_6076	C1[C@@H]2[C@H]([C@H]([C@@H](O2)N3C=NC4=C(N=CN=C43)N)O)OP(=O)(O1)O
PDE4B	-6.09984	1.81855	-58.8614	-93.7439	-14.8499	-28.1426	-6.09984	decreases^activity|increases^abundance	D000242	Cyclic AMP	[Bresol results in decreased activity of PDE4B protein] which results in increased abundance of Cyclic AMP	Homo sapiens	CID_6076	C1[C@@H]2[C@H]([C@H]([C@@H](O2)N3C=NC4=C(N=CN=C43)N)O)OP(=O)(O1)O
PDE4B	-5.93616	2.66581	-66.3621	-89.2459	-15.6039	-29.0986	-5.93616	decreases^activity|increases^abundance	D000242	Cyclic AMP	[Bresol results in decreased activity of PDE4B protein] which results in increased abundance of Cyclic AMP	Homo sapiens	CID_6076	C1[C@@H]2[C@H]([C@H]([C@@H](O2)N3C=NC4=C(N=CN=C43)N)O)OP(=O)(O1)O
PDE4B	-5.8932	1.18767	-64.8866	-131.389	-15.4674	-32.1223	-5.8932	decreases^activity|increases^abundance	D000242	Cyclic AMP	[Bresol results in decreased activity of PDE4B protein] which results in increased abundance of Cyclic AMP	Homo sapiens	CID_6076	C1[C@@H]2[C@H]([C@H]([C@@H](O2)N3C=NC4=C(N=CN=C43)N)O)OP(=O)(O1)O
PDE4B	-5.78542	1.39184	-62.0125	-105.184	-14.7457	-30.5762	-5.78542	decreases^activity|increases^abundance	D000242	Cyclic AMP	[Bresol results in decreased activity of PDE4B protein] which results in increased abundance of Cyclic AMP	Homo sapiens	CID_6076	C1[C@@H]2[C@H]([C@H]([C@@H](O2)N3C=NC4=C(N=CN=C43)N)O)OP(=O)(O1)O
PDE4B	-5.74998	1.58386	-54.6415	-116.641	-15.2324	-15.7049	-5.74998	decreases^activity|increases^abundance	D000242	Cyclic AMP	[Bresol results in decreased activity of PDE4B protein] which results in increased abundance of Cyclic AMP	Homo sapiens	CID_6076	C1[C@@H]2[C@H]([C@H]([C@@H](O2)N3C=NC4=C(N=CN=C43)N)O)OP(=O)(O1)O
PDE4B	-7.86962	1.46753	8.60421	-90.2323	-16.1357	-43.062	-7.86962	decreases^expression	D004317	Doxorubicin	Doxorubicin results in decreased expression of PDE4B mRNA	Homo sapiens	CID_31703	C[C@H]1[C@H]([C@H](C[C@@H](O1)O[C@H]2C[C@@](CC3=C2C(=C4C(=C3O)C(=O)C5=C(C4=O)C(=CC=C5)OC)O)(C(=O)CO)O)N)O
PDE4B	-7.82289	1.47601	11.4578	-106.016	-13.4262	-48.9523	-7.82289	decreases^expression	D004317	Doxorubicin	Doxorubicin results in decreased expression of PDE4B mRNA	Homo sapiens	CID_31703	C[C@H]1[C@H]([C@H](C[C@@H](O1)O[C@H]2C[C@@](CC3=C2C(=C4C(=C3O)C(=O)C5=C(C4=O)C(=CC=C5)OC)O)(C(=O)CO)O)N)O
PDE4B	-7.66613	1.99916	12.5396	-97.6126	-13.7617	-38.2618	-7.66613	decreases^expression	D004317	Doxorubicin	Doxorubicin results in decreased expression of PDE4B mRNA	Homo sapiens	CID_31703	C[C@H]1[C@H]([C@H](C[C@@H](O1)O[C@H]2C[C@@](CC3=C2C(=C4C(=C3O)C(=O)C5=C(C4=O)C(=CC=C5)OC)O)(C(=O)CO)O)N)O
PDE4B	-7.4231	2.79433	59.4535	-74.6272	-14.1422	-25.2927	-7.4231	decreases^expression	D004317	Doxorubicin	Doxorubicin results in decreased expression of PDE4B mRNA	Homo sapiens	CID_31703	C[C@H]1[C@H]([C@H](C[C@@H](O1)O[C@H]2C[C@@](CC3=C2C(=C4C(=C3O)C(=O)C5=C(C4=O)C(=CC=C5)OC)O)(C(=O)CO)O)N)O
PDE4B	-7.39858	2.2365	11.6355	-107.837	-14.6507	-38.0875	-7.39858	decreases^expression	D004317	Doxorubicin	Doxorubicin results in decreased expression of PDE4B mRNA	Homo sapiens	CID_31703	C[C@H]1[C@H]([C@H](C[C@@H](O1)O[C@H]2C[C@@](CC3=C2C(=C4C(=C3O)C(=O)C5=C(C4=O)C(=CC=C5)OC)O)(C(=O)CO)O)N)O
HLA-DRA	-6.38603	1.42623	-126.141	-80.512	-10.4785	-31.1578	-6.38603	decreases^expression	D008727	Methotrexate	Methotrexate results in decreased expression of HLA-DRA mRNA	Homo sapiens	CID_126941	CN(CC1=CN=C2C(=N1)C(=NC(=N2)N)N)C3=CC=C(C=C3)C(=O)N[C@@H](CCC(=O)O)C(=O)O
HLA-DRA	-6.1763	1.20802	-123.383	-55.1719	-9.57368	-23.3919	-6.1763	decreases^expression	D008727	Methotrexate	Methotrexate results in decreased expression of HLA-DRA mRNA	Homo sapiens	CID_126941	CN(CC1=CN=C2C(=N1)C(=NC(=N2)N)N)C3=CC=C(C=C3)C(=O)N[C@@H](CCC(=O)O)C(=O)O
HLA-DRA	-6.12986	2.26735	-127.839	-41.7005	-9.40372	-26.6817	-6.12986	decreases^expression	D008727	Methotrexate	Methotrexate results in decreased expression of HLA-DRA mRNA	Homo sapiens	CID_126941	CN(CC1=CN=C2C(=N1)C(=NC(=N2)N)N)C3=CC=C(C=C3)C(=O)N[C@@H](CCC(=O)O)C(=O)O
HLA-DRA	-6.10792	1.76452	-125.618	-80.5304	-9.59849	-32.9348	-6.10792	decreases^expression	D008727	Methotrexate	Methotrexate results in decreased expression of HLA-DRA mRNA	Homo sapiens	CID_126941	CN(CC1=CN=C2C(=N1)C(=NC(=N2)N)N)C3=CC=C(C=C3)C(=O)N[C@@H](CCC(=O)O)C(=O)O
HLA-DRA	-5.82825	2.06962	-127.023	-42.9128	-9.58242	-25.3007	-5.82825	decreases^expression	D008727	Methotrexate	Methotrexate results in decreased expression of HLA-DRA mRNA	Homo sapiens	CID_126941	CN(CC1=CN=C2C(=N1)C(=NC(=N2)N)N)C3=CC=C(C=C3)C(=O)N[C@@H](CCC(=O)O)C(=O)O
HLA-DRA	-6.53874	1.43864	-155.512	-59.5453	-9.59835	-25.9858	-6.53874	increases^expression	D052638	Particulate Matter	Particulate Matter analog results in increased expression of HLA-DRA mRNA	Homo sapiens	CID_9549209	CCCCCC(=O)SCCNC(=O)CCNC(=O)C(C(C)(C)COP(=O)(O)O)O
HLA-DRA	-6.35158	1.37246	-157.346	-69.461	-8.98569	-28.4896	-6.35158	increases^expression	D052638	Particulate Matter	Particulate Matter analog results in increased expression of HLA-DRA mRNA	Homo sapiens	CID_9549209	CCCCCC(=O)SCCNC(=O)CCNC(=O)C(C(C)(C)COP(=O)(O)O)O
HLA-DRA	-6.11671	2.59326	-161.467	-44.2046	-9.08696	-28.2591	-6.11671	increases^expression	D052638	Particulate Matter	Particulate Matter analog results in increased expression of HLA-DRA mRNA	Homo sapiens	CID_9549209	CCCCCC(=O)SCCNC(=O)CCNC(=O)C(C(C)(C)COP(=O)(O)O)O
HLA-DRA	-6.07348	1.61098	-159.417	-52.5754	-9.21508	-33.6909	-6.07348	increases^expression	D052638	Particulate Matter	Particulate Matter analog results in increased expression of HLA-DRA mRNA	Homo sapiens	CID_9549209	CCCCCC(=O)SCCNC(=O)CCNC(=O)C(C(C)(C)COP(=O)(O)O)O
HLA-DRA	-5.99561	2.34931	-159.555	-43.8108	-8.65022	-37.689	-5.99561	increases^expression	D052638	Particulate Matter	Particulate Matter analog results in increased expression of HLA-DRA mRNA	Homo sapiens	CID_9549209	CCCCCC(=O)SCCNC(=O)CCNC(=O)C(C(C)(C)COP(=O)(O)O)O
HLA-DRA	-6.32305	2.34347	-28.8525	-59.7744	-9.73328	-33.1282	-6.32305	increases^expression	D014810	Vitamin E	Vitamin E results in increased expression of HLA-DRA mRNA	Homo sapiens	CID_14985	CC1=C(C2=C(CC[C@@](O2)(C)CCC[C@H](C)CCC[C@H](C)CCCC(C)C)C(=C1O)C)C
HLA-DRA	-6.32249	1.79412	-26.4027	-41.9922	-9.87381	-30.7152	-6.32249	increases^expression	D014810	Vitamin E	Vitamin E results in increased expression of HLA-DRA mRNA	Homo sapiens	CID_14985	CC1=C(C2=C(CC[C@@](O2)(C)CCC[C@H](C)CCC[C@H](C)CCCC(C)C)C(=C1O)C)C
HLA-DRA	-6.27089	1.81435	-27.3889	-32.6643	-9.17514	-29.5523	-6.27089	increases^expression	D014810	Vitamin E	Vitamin E results in increased expression of HLA-DRA mRNA	Homo sapiens	CID_14985	CC1=C(C2=C(CC[C@@](O2)(C)CCC[C@H](C)CCC[C@H](C)CCCC(C)C)C(=C1O)C)C
HLA-DRA	-6.23122	1.53616	-26.7237	-33.2809	-9.1396	-29.534	-6.23122	increases^expression	D014810	Vitamin E	Vitamin E results in increased expression of HLA-DRA mRNA	Homo sapiens	CID_14985	CC1=C(C2=C(CC[C@@](O2)(C)CCC[C@H](C)CCC[C@H](C)CCCC(C)C)C(=C1O)C)C
HLA-DRA	-6.12787	1.07997	-29.2576	-58.3894	-9.48841	-30.0094	-6.12787	increases^expression	D014810	Vitamin E	Vitamin E results in increased expression of HLA-DRA mRNA	Homo sapiens	CID_14985	CC1=C(C2=C(CC[C@@](O2)(C)CCC[C@H](C)CCC[C@H](C)CCCC(C)C)C(=C1O)C)C
